# Supplementary material for: Intraspecific transitioning of ecological strategies in Pinus massoniana trees across restoration stages
Source: Ecol Evol. 2024 May 5;14(5):e11305. doi: 10.1002/ece3.11305 (PMC11070636; doi:10.1002/ece3.11305)
Supplement: Supplementary file 2 — Appendix S2 [file ECE3-14-e11305-s004.xls]

## Sheet: pca all
plot	ontogenetic stage	SLA (cm²/g)	LDMC (%)	LPC (mg/g)	LNC (mg/g)	Canopy height (cm)	LA (cm²)	S (%)	C (%)	R (%)
stage I	Juvenile	68.3846	31.8015	1.308	12.1769	57	0.3885	36.0652	0	63.9348	R/SR
stage I	Juvenile	52.9472	35.5593	0.743	9.14248	171	0.596822	48.6762	13.3786	37.9452	SR
stage I	Juvenile	54.2791	35.0565	1.158	8.0714	120	0.729978	49.6894	7.82379	42.4868	SR
stage I	Juvenile	52.079	35.8929	0.735	9.95402	69	0.654044	56.7825	1.60516	41.6124	SR
stage I	Juvenile	58.557	35.8108	0.643	6.77061	140	0.584778	46.5101	9.14537	44.3446	SR
stage I	Juvenile	46.2254	32.1555	1.08	7.25184	98	0.518222	53.9315	7.00781	39.0607	SR
stage I	Juvenile	66.3	34.8438	0.989	8.96136	180	0.724956	38.2968	11.9583	49.7449	SR
stage I	Juvenile	43.9192	39.9038	0.575	9.45231	130	0.708644	66.8082	9.00736	24.1845	S/SR
stage I	Juvenile	44.9821	37.2131	0.587	9.2045	150	0.693822	60.3653	12.1254	27.5094	S/SR
stage I	Juvenile	40.4444	36.0071	1.034	9.58268	220	0.7696	57.9855	22.0919	19.9225	S/SC
stage I	Juvenile	38.7327	39.1129	0.525	7.56742	186	0.752711	67.3021	16.7481	15.9498	S/SC
stage I	Juvenile	57.9003	37.1373	0.507	9.82732	136	0.461689	49.3886	8.46751	42.1439	SR
stage I	Juvenile	47.8272	34.847	1.008	10.6558	320	0.555911	43.3867	28.9607	27.6526	SC/CSR
stage I	Juvenile	44.5013	38.7387	0.802	7.0407	316	0.741767	52.28	26.6821	21.0379	S/CSR
stage I	Juvenile	43.1244	40	0.613	8.43219	242	0.701556	59.5431	20.2398	20.2171	S/CSR
stage I	Juvenile	57.4046	39.5034	0.776	7.7055	311	0.609	45.2805	21.7099	33.0096	SR/CSR
stage I	Juvenile	52.0184	36.1011	0.661	9.4534	190	0.833	49.2754	15.2208	35.5039	SR
stage I	Sapling	44.9926	39.6869	0.519	7.5681	260	1.01333	56.3723	21.385	22.2427	S/CSR
stage I	Sapling	45.4066	40.9302	0.52	10.3857	161	0.513978	64.0298	11.6546	24.3156	S/SR
stage I	Sapling	44.9074	40	0.544	8.44235	270	0.8903	56.2712	22.0226	21.7062	S/CSR
stage I	Sapling	48.9655	35.109	0.713	10.9362	300	0.529	44.0487	26.65	29.3014	SR/CSR
stage I	Sapling	47.5205	35.9469	0.747	8.68569	350	0.901756	44.1132	30.3353	25.5516	SC/CSR
stage I	Sapling	41.4269	36.4993	0.943	7.61349	330	0.6885	50.4756	31.1632	18.3612	SC
stage I	Sapling	43.8758	36.8286	0.547	8.88712	271	0.531789	52.4614	24.8498	22.6888	S/CSR
stage I	Sapling	38.6938	36.2759	0.542	9.82119	320	0.5402	53.0674	32.0353	14.8973	S/SC
stage I	Sapling	43.332	34.9345	0.67	9.05214	262	0.701333	50.2431	25.9731	23.7838	S/CSR
stage I	Sapling	50	37.9913	0.932	8.11655	300	0.5481	48.066	24.0487	27.8853	S/CSR
stage I	Sapling	35.3122	40.4437	0.86	8.71389	308	0.5725	63.1161	28.4325	8.45138	S/SC
stage I	Sapling	36.9426	39.2419	0.609	8.45697	289	0.878989	61.3029	27.2381	11.4591	S/SC
stage I	Sapling	36.717	38.0347	0.565	6.54768	304	0.817844	58.7839	29.8176	11.3984	S/SC
stage I	Sapling	48.1755	36.2712	0.442	9.39577	270	0.654578	48.1481	23.5472	28.3046	SR/CSR
stage I	Sapling	36.9123	39.7766	0.502	8.47168	340	0.900433	58.5825	30.8309	10.5866	S/SC
stage I	Sapling	38.5638	40.2093	0.515	9.24951	265	0.693533	62.6238	23.6681	13.708	S/SC
stage I	Sapling	58.5996	38.565	0.518	9.38782	270	0.805	44.9196	19.0439	36.0365	SR
stage I	Sapling	42.4286	40.1639	0.672	8.67607	450	0.8148	49.1518	35.1833	15.6649	SC
stage I	Sapling	43.7943	38.6301	0.561	7.18517	254	0.8008	56.3128	21.9977	21.6896	S/CSR
stage I	Sapling	37.0579	37.7467	0.452	7.07124	319	0.653256	56.9853	31.1986	11.8161	S/SC
stage I	Sapling	43.3478	38.2536	0.507	8.41615	340	0.5184	51.1609	29.3485	19.4906	S/SC
stage I	Sapling	44.7058	38.0252	0.544	8.76933	430	0.721067	45.6211	34.9654	19.4134	SC
stage I	Adult-1	36.6092	40.8451	0.495	8.38033	460	0.575467	53.4273	37.8479	8.7248	SC
stage I	Adult-1	49.8801	40.836	0.866	9.46568	540	0.713689	42.6991	36.2695	21.0314	SC/CSR
stage I	Adult-1	33.8023	40.3361	0.688	9.39275	460	0.723156	54.8367	39.8867	5.27655	SC
stage I	Adult-1	35.28	39.8089	0.553	9.40468	480	0.6035	52.0044	40.8368	7.15885	SC
stage I	Adult-1	45.3111	37.2124	0.778	10.7093	352	0.801778	47.5524	30.2997	22.1479	SC/CSR
stage I	Adult-1	33.5075	43.2308	0.546	9.00958	380	0.6232	63.175	31.9612	4.86379	S/SC
stage I	Adult-1	40.9143	37.3779	0.527	10.1553	360	1.23733	50.6045	32.7774	16.6181	SC
stage I	Adult-1	48.6667	37.7778	0.877	6.92114	469	0.888	41.5324	35.689	22.7787	SC/CSR
stage I	Adult-1	43.3676	40.9804	0.821	9.67749	480	0.872733	48.379	35.7247	15.8964	SC
stage I	Adult-1	38.8222	40.0966	0.779	7.97451	480	0.741867	49.9978	38.6591	11.3431	SC
stage I	Adult-1	33.1833	38.2042	0.575	7.57537	542	0.631289	48.1551	47.4805	4.36443	SC
stage I	Adult-1	40.3696	35.1183	0.48	8.31748	528	0.893511	39.4479	46.2284	14.3237	SC
stage I	Adult-1	38.0526	39.2562	0.601	8.26751	370	0.7275	55.0749	32.9883	11.9368	S/SC
stage I	Adult-1	34.1392	42.1477	0.514	9.57623	450	0.931	57.3636	37.148	5.48846	S/SC
stage I	Adult-1	41.8333	41.2027	0.884	9.22454	480	1.0528	49.5608	36.188	14.2513	SC
stage I	Adult-2	32.0116	38.7008	0.415	9.10511	530	1.01544	50.2638	46.9514	2.78482	SC
stage I	Adult-2	33.8293	40.3495	0.607	8.78356	444	0.924878	55.7152	38.8893	5.39547	SC
stage I	Adult-2	43.5448	38.0368	0.43	7.88863	460	0.876444	45.063	37.2896	17.6475	SC
stage I	Adult-2	35.35	40.9166	0.588	8.50005	550	1.16	50.1243	43.2793	6.59641	SC
stage I	Adult-2	41.719	39.5349	0.564	6.36944	440	0.790689	49.1989	35.5071	15.294	SC
stage I	Adult-2	34.9863	41.783	0.475	8.0261	490	0.933333	54.2404	39.3906	6.369	SC
stage I	Adult-2	30.0224	41.5435	0.49	6.41783	610	0.78	51.5869	48.4131	0	SC
stage I	Adult-2	31.515	43.5081	0.541	5.88154	480	1.0736	59.2832	38.7865	1.93029	SC
stage I	Adult-2	30.6693	46.8511	0.367	7.00397	599	1.33069	57.4463	41.8493	0.704446	SC
stage II	Juvenile	54.3281	35.6394	0.972	10.4628	94	0.461789	52.3403	4.64286	43.0169	SR
stage II	Juvenile	56.8909	31.9355	0.887	9.26162	105	0.500622	41.9955	6.52107	51.4834	SR
stage II	Juvenile	53.9825	34.3373	0.769	7.86978	83	0.46155	51.0236	3.49893	45.4775	SR
stage II	Juvenile	66.3787	29.1304	1.021	10.3944	110	0.634333	28.6637	6.68257	64.6537	R/SR
stage II	Juvenile	51.9135	33.1565	0.708	8.91235	87	0.414867	50.4363	4.38934	45.1743	SR
stage II	Juvenile	61.7608	33.0044	0.713	8.94112	240	0.425867	35.0473	18.8	46.1047	SR
stage II	Juvenile	61.3289	33.9729	0.736	8.68626	180	0.468561	39.4955	13.1822	47.3222	SR
stage II	Juvenile	53.465	36	0.735	8.63824	280	0.58235	43.579	22.7258	33.6952	SR/CSR
stage II	Juvenile	74.7197	21.3333	1.166	10.1598	177	0.6254	1.29e-05	15.9911	84.0089	R
stage II	Juvenile	42.3802	37.0236	0.644	8.31694	186	0.432278	60.1328	16.9566	22.9106	S/SR
stage II	Juvenile	52.5536	35.4037	0.787	9.2755	174	0.599111	48.5477	13.8458	37.6065	SR
stage II	Juvenile	54.8826	36.7876	0.718	7.28284	140	0.389667	50.9587	9.38682	39.6544	SR
stage II	Juvenile	60.727	34.7594	0.818	7.99266	221	0.672389	39.6	16.5906	43.8094	SR
stage II	Juvenile	48.7686	35.5664	0.785	7.96274	152	0.712022	53.5888	12.2679	34.1433	SR
stage II	Juvenile	62.2853	33.3333	0.661	8.19819	147	0.644094	39.0958	10.0568	50.8474	SR
stage II	Juvenile	58.3241	33.5989	0.76	8.68566	230	0.7378	38.4623	18.6064	42.9313	SR
stage II	Juvenile	65.1572	31.5876	0.765	9.37376	185	0.602706	32.4084	13.875	53.7166	R/SR
stage II	Juvenile	59.3635	31.3584	0.884	8.24074	250	0.71175	32.5086	21.4653	46.0261	SR/CSR
stage II	Sapling	47.1951	36.5994	0.956	9.61511	290	0.599378	48.3644	25.3176	26.3179	S/CSR
stage II	Sapling	56.1446	36.1513	0.767	9.68253	270	0.574933	42.6294	21.017	36.3536	SR/CSR
stage II	Sapling	62.4565	32.5153	0.856	7.23002	380	0.546956	29.465	29.1917	41.3433	SR/CSR
stage II	Sapling	49.9131	35.8242	0.766	7.93318	274	0.552267	45.9218	23.586	30.4923	SR/CSR
stage II	Sapling	47.45	29.654	0.818	7.73676	360	0.871994	30.6545	38.2865	31.059	CR/CSR
stage II	Sapling	45.5777	33.4221	0.751	10.0211	232	0.572	47.1928	23.4315	29.3756	SR/CSR
stage II	Sapling	52.2654	34.9206	0.805	9.91044	420	0.632411	36.9246	33.8344	29.2409	SC/CSR
stage II	Sapling	43.0342	35.2546	0.69	10.0846	270	0.789678	50.5839	26.545	22.8711	S/CSR
stage II	Sapling	47.1543	36.5759	0.764	8.56063	320	0.487911	46.8276	27.7121	25.4603	SC/CSR
stage II	Sapling	62.3469	32.769	0.819	7.8169	480	0.8448	27.5026	34.8915	37.606	CR/CSR
stage II	Sapling	48.5484	30.6748	0.89	8.00032	430	0.5292	30.0404	41.1402	28.8194	SC/CSR
stage II	Sapling	48.362	35.1351	0.983	8.36418	260	0.5344	46.5711	23.4934	29.9355	SR/CSR
stage II	Sapling	58.0812	35.7903	0.696	7.60978	360	0.323133	37.6262	27.0474	35.3263	SR/CSR
stage II	Sapling	42.9198	37.2579	0.771	7.38469	330	0.582844	50.511	29.6995	19.7895	S/SC
stage II	Sapling	41.0993	36.8293	0.711	9.97921	200	0.6206	60.1575	19.0404	20.8021	S/SR
stage II	Sapling	59.4513	34.9138	0.922	9.01208	400	0.722333	34.3108	29.7221	35.9671	SR/CSR
stage II	Sapling	50.1938	34.3082	0.762	8.23943	340	0.903489	39.9978	29.9218	30.0804	SR/CSR
stage II	Sapling	54.8958	33.9823	0.955	7.15005	360	0.527	36.064	29.6299	34.306	SR/CSR
stage II	Sapling	41.3778	36.9021	0.655	7.39126	290	0.491889	53.5868	27.5062	18.907	S/SC
stage II	Sapling	50.1363	38.2664	0.736	7.08018	188	0.453733	54.3491	14.4211	31.2298	S/SR
stage II	Sapling	62.2588	30.5206	0.769	8.07397	370	0.8865	25.8675	30.2259	43.9065	CR/CSR
stage II	Sapling	56.4514	35.4244	0.799	7.56389	380	0.8129	37.1264	29.1885	33.685	SR/CSR
stage II	Sapling	39.5525	37.0413	0.813	8.1942	250	0.638773	58.3124	24.5735	17.1141	S/SC
stage II	Sapling	56.4452	38.4354	0.664	8.43991	420	0.650689	40.3978	29.4093	30.1929	SR/CSR
stage II	Sapling	59.5619	35.6648	0.72	7.96562	500	0.636133	32.709	34.6776	32.6133	SC/CSR
stage II	Adult-1	44.6245	34.5238	0.7	7.30614	350	0.6496	43.5279	33.1623	23.3098	SC/CSR
stage II	Adult-1	45.2716	38.6194	0.661	8.32357	456	0.586622	45.0772	35.6864	19.2364	SC
stage II	Adult-1	45.9759	34.9474	0.759	8.52752	470	0.4347	38.3532	39.9056	21.7413	SC/CSR
stage II	Adult-1	39.934	39.0995	0.638	7.82243	400	0.988367	51.7586	34.273	13.9684	SC
stage II	Adult-1	40	37.4739	0.765	8.21346	300	0.718	55.0843	28.4436	16.4721	S/SC
stage II	Adult-1	52.8709	34.0811	0.68	7.06007	240	1.0442	42.3836	20.8681	36.7482	SR/CSR
stage II	Adult-1	46.4573	35.2256	0.739	8.91816	380	0.751333	42.1991	33.6512	24.1497	SC/CSR
stage II	Adult-1	60.088	32.0639	0.632	7.44156	340	1.1448	30.6754	27.7475	41.577	SR/CSR
stage II	Adult-1	49.0709	35.376	0.713	6.82246	500	0.6232	36.5208	39.515	23.9643	SC/CSR
stage II	Adult-1	46.492	34.3494	0.729	8.33973	400	0.956178	39.7469	35.9243	24.3289	SC/CSR
stage II	Adult-1	49.2653	36.75	0.675	7.55065	504	0.7242	38.4873	38.274	23.2388	SC/CSR
stage II	Adult-1	40.9205	37.8706	0.782	8.27619	352	0.91235	51.797	31.6907	16.5123	S/SC
stage II	Adult-1	45.9627	36.6718	0.888	8.01622	510	0.518	39.7509	40.2654	19.9837	SC
stage II	Adult-1	51.9057	38.9961	0.716	8.08979	438	0.813583	42.7502	31.6281	25.6217	SC/CSR
stage II	Adult-1	41.044	38.651	0.647	7.16929	410	0.740844	49.8256	34.8344	15.34	SC
stage II	Adult-1	56.0521	35.2713	0.711	9.00051	530	0.765111	32.6014	37.9461	29.4525	SC/CSR
stage II	Adult-1	50.1932	37.2967	0.775	8.28159	440	0.921044	41.0824	33.8063	25.1112	SC/CSR
stage II	Adult-1	43.2	38.6007	0.811	7.50833	410	0.6912	48.3015	33.8671	17.8314	SC
stage II	Adult-1	45.9871	39.6462	0.726	7.60106	510	0.648378	44.0503	37.3731	18.5766	SC
stage II	Adult-1	50.5948	33.1473	0.706	8.72355	410	1.12427	34.8773	35.743	29.3797	SC/CSR
stage II	Adult-1	55.7624	37.8986	0.61	7.47077	530	0.931533	36.6165	35.86	27.5235	SC/CSR
stage II	Adult-1	57.571	39.0504	0.831	7.09152	440	0.5632	40.1023	29.7335	30.1643	SR/CSR
stage II	Adult-1	52.3367	38.6555	0.748	8.96491	480	0.7261	40.6388	34.0368	25.3244	SC/CSR
stage II	Adult-1	53.6935	38.0753	0.643	7.58781	550	0.812	37.1206	37.4907	25.3887	SC/CSR
stage II	Adult-1	49.9129	34.2276	0.72	9.55044	510	1.05067	33.8849	40.8297	25.2854	SC/CSR
stage II	Adult-1	41.388	37.2619	0.665	7.7101	540	0.647722	41.9255	43.6031	14.4713	SC
stage II	Adult-1	56.1419	38.8601	0.736	8.07794	470	0.691667	39.5397	31.9559	28.5044	SC/CSR
stage II	Adult-1	49.7452	34.1134	0.785	8.36865	550	1.13867	32.5775	43.1023	24.3202	SC/CSR
stage II	Adult-1	49.8612	33.6301	0.689	9.51825	580	0.9295	30.8719	45.0344	24.0938	SC/CSR
stage II	Adult-1	42.8373	37.7382	0.793	7.93538	480	0.923	44.2037	39.0926	16.7037	SC
stage II	Adult-1	39.575	38.3369	0.644	6.87229	367	0.702456	52.7129	32.9615	14.3255	SC
stage II	Adult-1	49.3519	40.302	0.821	8.26261	540	0.856256	42.2604	36.9074	20.8321	SC/CSR
stage II	Adult-1	54.8798	35.5685	0.633	8.93969	460	0.669533	35.5152	34.4847	30.0001	SC/CSR
stage II	Adult-2	41.7577	38.0791	0.696	7.0308	450	0.703617	46.6433	37.5445	15.8122	SC
stage II	Adult-2	36.8889	40.3614	0.739	7.57739	470	0.982483	52.1107	38.7927	9.09662	SC
stage II	Adult-2	44.4764	38.5641	0.796	8.35941	500	0.836156	43.7143	38.5471	17.7387	SC
stage II	Adult-2	50.7136	35.007	0.609	8.87395	580	0.636456	32.8529	43.0984	24.0487	SC/CSR
stage II	Adult-2	45.4334	33.1691	0.689	7.37457	640	1.16006	30.1269	50.8972	18.9759	C/SC
stage II	Adult-2	35.2917	36.3864	0.787	6.92767	600	0.818456	41.5535	51.4102	7.0363	SC
stage II	Adult-2	47.6667	41.0088	0.634	6.24065	580	0.810333	42.635	38.8698	18.4953	SC
stage II	Adult-2	49.3333	40.0612	0.801	9.26361	480	1.03222	43.9853	34.0745	21.9401	SC/CSR
stage II	Adult-2	35.6923	42.8893	0.761	5.86322	690	0.834933	46.8512	47.1874	5.96133	SC
stage II	Adult-2	35.587	38.6801	0.63	7.0285	650	0.9306	42.9617	50.3716	6.66668	SC
stage II	Adult-2	36.4532	34.4828	0.723	6.72777	450	0.856444	44.2155	45.3241	10.4604	SC
stage II	Adult-2	48.6017	36.1783	0.76	7.8892	650	0.690144	33.6078	46.045	20.3472	SC/CSR
stage II	Adult-2	48.2963	36.5934	0.7	6.789	660	0.804133	34.0766	46.1834	19.74	SC
stage II	Adult-2	42.3824	34.5536	0.766	8.01301	520	0.8201	37.6867	45.2688	17.0445	SC
stage II	Adult-2	37.9703	39.359	0.683	7.71277	650	1.36781	42.7056	48.1856	9.10881	SC
stage II	Adult-2	33.4913	39.9791	0.637	6.93511	610	0.813333	47.456	48.2731	4.27091	SC
stage II	Adult-2	35.6227	38.0155	0.655	7.8337	500	0.867778	48.2349	43.932	7.83308	SC
stage II	Adult-2	43.8155	42.0635	0.687	8.63607	499	0.928889	48.7055	35.6178	15.6766	SC
stage II	Adult-2	40.8949	40.4218	0.798	9.49914	580	0.623647	45.1416	42.4205	12.4379	SC
stage II	Adult-2	34.0356	39.0335	0.585	9.05054	640	1.18417	44.6553	50.4469	4.89777	SC
stage II	Adult-2	31.5696	41.1595	0.569	6.50487	700	0.766733	46.5095	51.7348	1.75569	SC
stage III	Juvenile	77.1654	32.8165	1.268	9.5923	110	0.49	31.804	5.03459	63.1614	R/SR
stage III	Juvenile	59.8413	30.8176	1.195	10.9575	330	0.293222	28.505	28.1416	43.3534	SR/CSR
stage III	Juvenile	65.4708	35.4331	1.1	9.67444	197	0.331022	39.1122	13.3198	47.5679	SR
stage III	Juvenile	81.2717	25.7549	0.794	13.0947	190	0.544933	13.0913	13.5061	73.4026	R/CR
stage III	Juvenile	76.1136	33.9768	1.036	11.8297	168	0.2992	32.631	9.8255	57.5435	R/SR
stage III	Juvenile	56.112	34.1518	0.861	8.4678	256	0.258667	39.7293	21.1543	39.1164	SR/CSR
stage III	Juvenile	82.7729	31.6901	1.189	11.369	186	0.467667	25.6999	10.979	63.321	R/SR
stage III	Juvenile	66.4036	33.8753	0.76	9.41159	312	0.415022	32.2523	22.4907	45.257	SR/CSR
stage III	Juvenile	80.7309	35.873	1.157	12.6376	140	0.475078	34.6874	6.79147	58.5211	R/SR
stage III	Juvenile	75.2549	36.3636	1.046	10.2286	240	0.511733	34.8022	14.5331	50.6647	SR
stage III	Juvenile	63.9802	32.2812	0.824	12.7031	430	0.287911	27.2552	31.8492	40.8956	CR/CSR
stage III	Juvenile	68.5106	34.4322	0.817	8.54064	230	0.2576	34.7904	15.7594	49.4502	SR
stage III	Juvenile	67.2712	32.5517	0.841	9.3929	340	0.465611	28.8068	24.9241	46.2692	SR/CSR
stage III	Juvenile	76.5018	32.3529	0.924	8.68818	220	0.549511	28.1872	14.3002	57.5125	R/SR
stage III	Juvenile	75.1358	33.871	1.088	11.1403	305	0.473356	29.2478	19.8426	50.9096	R/SR
stage III	Juvenile	56.3373	33.7856	0.839	7.92772	302	0.7014	37.0769	25.0201	37.9029	SR/CSR
stage III	Juvenile	52.5651	33.6752	0.838	10.2797	380	0.517767	35.9559	32.2746	31.7695	SC/CSR
stage III	Juvenile	58.9381	32.1138	0.831	14.7193	296	0.6698	32.7023	24.8661	42.4316	SR/CSR
stage III	Juvenile	75.1017	32.6923	0.957	7.92772	280	0.361244	27.8309	18.7397	53.4294	R/SR
stage III	Juvenile	57.5788	34.1256	0.78	9.22635	380	0.578667	34.3872	29.7796	35.8332	SR/CSR
stage III	Sapling	54.8466	33.2884	1.143	10.0792	233	0.587778	39.8501	20.1214	40.0284	SR/CSR
stage III	Sapling	63.8431	35.6955	0.801	13.3105	390	0.434133	34.0789	27.1005	38.8206	SR/CSR
stage III	Sapling	49.9512	34.4227	0.747	10.3972	332	0.677356	40.6985	29.3267	29.9749	SR/CSR
stage III	Sapling	65.625	36.0056	0.983	10.1445	280	0.567056	37.1044	19.342	43.5536	SR
stage III	Sapling	62.3171	33.931	0.864	8.16307	400	0.622933	31.5066	29.4221	39.0712	SR/CSR
stage III	Sapling	59.2364	35.1438	0.783	10.3032	490	0.3258	32.2722	34.7039	33.0238	CR/CSR
stage III	Sapling	50.4949	35.364	0.85	9.61827	302	0.600889	43.3888	25.9856	30.6255	SR/CSR
stage III	Sapling	61.6716	33.2842	0.91	9.57744	546	0.696889	27.141	38.0892	34.7698	CR/CSR
stage III	Sapling	59.0458	29.9716	0.836	11.7386	540	0.7665	22.0116	42.2126	35.7758	CR/CSR
stage III	Sapling	53.6667	32.9897	0.82	10.4118	522	0.644	29.8554	40.8491	29.2955	SC/CSR
stage III	Sapling	56.3111	30.0718	0.871	10.8262	470	0.661656	24.5321	39.7666	35.7013	CR/CSR
stage III	Sapling	60.8849	33.9257	1.018	8.77964	388	0.852389	32.3923	29.2033	38.4044	SR/CSR
stage III	Sapling	71.5992	33.5244	0.99	11.4985	469	0.418856	26.2543	30.4317	43.3139	CR/CSR
stage III	Sapling	71.1111	33.8068	0.778	9.77806	461	0.483567	26.9952	29.9881	43.0167	CR/CSR
stage III	Sapling	56.8025	32.0856	0.845	10.1192	402	1.02244	30.2541	33.2946	36.4513	CR/CSR
stage III	Sapling	59.6729	36.1702	0.885	14.3297	430	0.252778	35.3484	30.4793	34.1723	SR/CSR
stage III	Sapling	70.9162	34.57	0.803	8.02594	368	0.305067	30.2999	24.417	45.2831	SR/CSR
stage III	Sapling	46.9697	35.3752	0.739	9.15677	528	0.5425	36.5727	42.0748	21.3525	SC/CSR
stage III	Sapling	63.5864	31.0769	0.865	12.3851	364	0.642222	26.6879	28.8405	44.4717	CR/CSR
stage III	Sapling	56.7198	35.9026	0.836	11.0749	350	0.332133	38.817	26.7744	34.4086	SR/CSR
stage III	Sapling	71.3651	34.2163	0.989	7.86102	347	0.592889	30.0803	23.2237	46.696	SR/CSR
stage III	Sapling	49.2381	36.6013	0.979	11.2265	453	0.517	40.0257	35.6059	24.3685	SC/CSR
stage III	Sapling	66.0139	36.3636	1.004	8.85391	490	0.633733	31.7819	31.4029	36.8152	SR/CSR
stage III	Sapling	61.3072	30.2405	1.102	8.75015	530	0.396044	22.122	40.2915	37.5865	CR/CSR
stage III	Sapling	60.9206	35.6537	0.877	11.005	470	0.639667	32.9716	32.6142	34.4142	SR/CSR
stage III	Sapling	46.2951	34.5172	0.951	8.9219	602	0.719889	33.1685	47.0272	19.8043	SC
stage III	Sapling	72.7123	33.8565	0.916	9.47857	514	0.548978	25.6368	32.0875	42.2757	CR/CSR
stage III	Sapling	68.0216	34.2593	0.804	9.86347	600	0.6292	25.8872	37.2986	36.8141	CR/CSR
stage III	Sapling	45.7271	34.2685	1.066	11.7018	390	0.529467	40.4813	35.7433	23.7754	SC/CSR
stage III	Sapling	66.6538	33.9004	0.773	12.5871	378	0.459911	30.4309	26.6598	42.9093	SR/CSR
stage III	Sapling	64.8704	32.7492	0.806	11.8122	578	0.467067	24.7404	38.7262	36.5335	CR/CSR
stage III	Sapling	54.8108	33.4842	0.759	11.302	578	0.507	28.9227	42.5344	28.5429	SC/CSR
stage III	Sapling	61.183	35.7513	0.902	11.4155	562	0.633244	30.7996	36.9999	32.2005	CR/CSR
stage III	Sapling	54.1898	33.9009	0.813	11.3032	498	0.593378	31.9105	38.4052	29.6843	SC/CSR
stage III	Sapling	57.527	37.234	0.717	8.28883	420	0.318	38.1714	29.888	31.9406	SR/CSR
stage III	Sapling	68.4904	35.9568	1.001	13.272	580	0.364489	28.5782	35.0554	36.3664	CR/CSR
stage III	Adult-1	51.4337	34.2812	0.836	7.66916	540	0.558056	32.4741	41.5484	25.9775	SC/CSR
stage III	Adult-1	54.2716	33.574	0.759	11.5743	606	0.489222	28.5992	43.9937	27.407	SC/CSR
stage III	Adult-1	65.0902	34.2803	0.945	10.5812	418	0.589067	30.613	29.2761	40.1109	SR/CSR
stage III	Adult-1	65.0266	37.766	0.909	10.3232	500	0.692533	33.84	31.2894	34.8706	SR/CSR
stage III	Adult-1	55.5934	31.3692	0.856	9.52074	431	0.757089	28.4841	36.4074	35.1085	CR/CSR
stage III	Adult-1	59.1324	33.9844	0.864	11.7042	603	0.771678	27.8292	41.1943	30.9765	CR/CSR
stage III	Adult-1	53.7015	37.8132	0.962	8.33749	472	0.891444	39.0813	33.7546	27.1641	SC/CSR
stage III	Adult-1	38.6385	36.4341	0.955	8.46742	580	0.606333	40.5863	48.2115	11.2022	SC
stage III	Adult-1	44.5177	36.7021	0.801	11.8741	470	0.621022	42.0534	38.7597	19.1869	SC
stage III	Adult-1	54.8711	36.8286	0.973	8.98835	654	0.820322	32.2875	42.6656	25.0468	SC/CSR
stage III	Adult-1	50.4815	35.2	0.993	10.521	508	0.666356	35.3453	39.428	25.2267	SC/CSR
stage III	Adult-1	63.7011	34.2159	0.938	12.8323	600	0.535089	26.9519	38.9634	34.0846	CR/CSR
stage III	Adult-1	55.2762	37.3362	0.667	9.08848	680	0.472611	32.2724	43.0913	24.6362	SC/CSR
stage III	Adult-1	57.2851	37.1184	1.019	10.2129	644	0.870733	32.1448	40.9988	26.8564	SC/CSR
stage III	Adult-1	38.1595	34.8004	0.997	9.08612	560	0.648711	38.8602	49.7815	11.3583	SC
stage III	Adult-1	47.2289	33.4004	0.776	8.40935	580	0.392	31.4833	46.8004	21.7163	SC/CSR
stage III	Adult-1	42.0782	38.6428	0.965	9.65055	620	0.833778	40.775	45.4871	13.7379	SC
stage III	Adult-1	60.8125	34.4086	0.79	9.73346	595	0.5838	28.166	39.749	32.085	CR/CSR
stage III	Adult-1	31.2866	35.9292	0.94	9.10958	597	0.695178	43.2748	54.9121	1.81312	SC
stage III	Adult-1	46.3211	33.642	0.832	10.2504	710	0.5049	28.9006	52.587	18.5125	C/SC
stage III	Adult-1	51.0861	35.9102	0.923	10.4434	560	0.414194	34.6918	41.0582	24.25	SC/CSR
stage III	Adult-1	56.3926	36.3532	0.857	9.67361	586	0.893822	32.7088	39.5115	27.7797	SC/CSR
stage III	Adult-2	46.4695	35.1485	0.974	10.2924	732	0.659867	30.7534	51.5358	17.7109	C/SC
stage III	Adult-2	46.75	37.4269	1.002	9.19539	723	0.7938	34.2213	48.5722	17.2065	SC
stage III	Adult-2	54.7212	37.4016	0.727	9.90467	612	0.779778	34.1503	40.4565	25.3932	SC/CSR
stage III	Adult-2	46.5882	37.181	0.809	10.2643	721	0.7128	33.9823	48.8341	17.1836	SC
stage III	Adult-2	51.4196	39.1705	0.773	7.41795	738	0.6556	34.6051	45.3138	20.0811	SC/CSR
stage III	Adult-2	49.1902	34.3345	0.769	9.31044	660	1.23713	30.2668	48.1472	21.586	SC/CSR
stage III	Adult-2	36.7802	39.9408	0.963	11.0657	618	0.592511	45.2542	46.7953	7.95048	SC
stage III	Adult-2	37.5292	35.3846	0.782	11.2244	611	0.652278	38.3038	51.7971	9.89908	SC
stage III	Adult-2	38.7819	40.2961	0.872	7.84448	650	0.8	43.5536	46.7141	9.7323	SC
stage III	Adult-2	51.5887	38.2114	0.92	7.88168	704	0.864111	34.0961	44.8286	21.0753	SC/CSR
stage III	Adult-2	53.9248	37.099	0.816	9.76632	690	0.7172	32.1493	44.2722	23.5785	SC/CSR
stage III	Adult-2	33.0428	39.8785	0.915	8.79657	740	1.024	42.6995	53.9363	3.36414	SC
stage III	Adult-2	30.2857	41.387	0.778	7.20047	737	0.84	46.0965	53.6107	0.292763	SC
stage III	Adult-2	33.8126	38.6096	0.842	7.1512	801	1.01282	38.7122	57.1794	4.10843	SC
