# Supplementary material for: Intraspecific transitioning of ecological strategies in Pinus massoniana trees across restoration stages
Source: Ecol Evol. 2024 May 5;14(5):e11305. doi: 10.1002/ece3.11305 (PMC11070636; doi:10.1002/ece3.11305)
Supplement: Supplementary file 3 — Appendix S3 [file ECE3-14-e11305-s002.xls]

## Sheet: CSR classification
Credits: CSR Triangulator VascularPlants spreadsheet constructed by Simon Pierce (simon.pierce@unimi.it) from PCA and regression analysis of data for 678 spp. belonging to Bruno Cerabolini (bruno.cerabolini@uninsubria.it) and research group. Copyright © 2012 Simon Pierce, Guido Brusa, Ilda Vagge and Bruno Cerabolini.		Data (means)				Regression against calibration PCA			CSR classification boundary definition			Potential extreme values outside the calibration PCA are brought within multivariate space									+ve translation (values ranges spanning zero are shifted to all become positive)						Conversion to %							Checks		CSR score			Text for cut and paste into documents	Tertiary strategy	For ternary plotting
Species binomial	Sample reference code	Canopy height (cm)	Leaf Dry Matter Content (%)	Specific Leaf Area (cm2 g-1)	Specific Leaf Area (cm2 g-1)	PCA 2 Coordinate (C)	PCA 1 Coordinate (S)	PCA 1 Coordinate (R)	Min C dimension	Min S dimension	Min R dimension	Neg outlier correction C	Neg outlier correction S	Neg outlier correction R	Max C dimension	Max S dimension	Max R dimension	Pos outlier correction C	Pos outlier correction S	Pos outlier correction R	Positive translation coef. C	Positive translation coef. S	Positive translation coef. R	C positive translation	S positive translation	R positive translation	Range PCA2 (C) positive translation	Range PCA1 (S) positive translation	Range PCA1 (R) positive translation	Proportion of total variability (C)	Proportion of total variability (S)	Proportion of total variability (R)	Percentage Conversion Coefficient	Sum C+S+R (%)		C %	S %	R %	C : S : R =	Tertiary strategy	S (%)	C (%)	R (%)
ADD YOUR DATA HERE	Example 1	57	31.8015	68.3846	68.3846	-0.703497	-0.436588	-0.530028	-0.703497	-1.47809	-0.963229	-0.703497	-0.436588	-0.530028	0.779697	1.06074	0.624981	-0.703497	-0.436588	-0.530028	0.703497	1.47809	0.963229	0	1.04151	0.433201	1.48319	2.53884	1.58821	0	41.023	72.7239	0.879145	100	OK	0	36.0652	63.9348	0 : 36 : 64 %	0	36.0652	0	63.9348
NOTE: For succulent species (>5 g water per dm2 of leaf area) higher water contents, not higher LDMC, are indicative of stress-tolerance: enter percentage leaf water content (LWC) values (=100-LDMC) in the LDMC column, rather than LDMC values. Appendix S4 is a spreadsheet that includes calculations for succulence and leaf water content.	Example 2	171	35.5593	52.9472	52.9472	-0.476233	-0.062714	-0.0652385	-0.703497	-1.47809	-0.963229	-0.476233	-0.062714	-0.0652385	0.779697	1.06074	0.624981	-0.476233	-0.062714	-0.0652385	0.703497	1.47809	0.963229	0.227264	1.41538	0.897991	1.48319	2.53884	1.58821	15.3226	55.7492	43.4589	0.873128	100	OK	13.3786	48.6762	37.9452	13 : 49 : 38 %	0	48.6762	13.3786	37.9452
	Example 3	120	35.0565	54.2791	54.2791	-0.577904	-0.112731	-0.105338	-0.703497	-1.47809	-0.963229	-0.577904	-0.112731	-0.105338	0.779697	1.06074	0.624981	-0.577904	-0.112731	-0.105338	0.703497	1.47809	0.963229	0.125593	1.36536	0.857891	1.48319	2.53884	1.58821	8.46774	53.7791	45.9838	0.923953	100	OK	7.82379	49.6894	42.4868	8 : 50 : 42 %	0	49.6894	7.82379	42.4868
		69	35.8929	52.079	52.079	-0.679575	-0.029524	-0.0391	-0.703497	-1.47809	-0.963229	-0.679575	-0.029524	-0.0391	0.779697	1.06074	0.624981	-0.679575	-0.029524	-0.0391	0.703497	1.47809	0.963229	0.0239225	1.44857	0.924129	1.48319	2.53884	1.58821	1.6129	57.0565	41.8132	0.995198	100	OK	1.60516	56.7825	41.6124	2 : 57 : 42 %	0	56.7825	1.60516	41.6124
		140	35.8108	58.557	58.557	-0.538033	-0.037687	-0.234137	-0.703497	-1.47809	-0.963229	-0.538033	-0.037687	-0.234137	0.779697	1.06074	0.624981	-0.538033	-0.037687	-0.234137	0.703497	1.47809	0.963229	0.165464	1.44041	0.729093	1.48319	2.53884	1.58821	11.1559	56.735	54.0934	0.819777	100	OK	9.14537	46.5101	44.3446	9 : 47 : 44 %	0	46.5101	9.14537	44.3446
		98	32.1555	46.2254	46.2254	-0.621762	-0.401367	0.137142	-0.703497	-1.47809	-0.963229	-0.621762	-0.401367	0.137142	0.779697	1.06074	0.624981	-0.621762	-0.401367	0.137142	0.703497	1.47809	0.963229	0.0817351	1.07673	1.10037	1.48319	2.53884	1.58821	5.51075	42.4103	30.7163	1.27166	100	OK	7.00781	53.9315	39.0607	7 : 54 : 39 %	0	53.9315	7.00781	39.0607
		180	34.8438	66.3	66.3	-0.458292	-0.133903	-0.467264	-0.703497	-1.47809	-0.963229	-0.458292	-0.133903	-0.467264	0.779697	1.06074	0.624981	-0.458292	-0.133903	-0.467264	0.703497	1.47809	0.963229	0.245205	1.34419	0.495965	1.48319	2.53884	1.58821	16.5323	52.9452	68.7721	0.72333	100	OK	11.9583	38.2968	49.7449	12 : 38 : 50 %	0	38.2968	11.9583	49.7449
		130	39.9038	43.9192	43.9192	-0.557969	0.369541	0.206576	-0.703497	-1.47809	-0.963229	-0.557969	0.369541	0.206576	0.779697	1.06074	0.624981	-0.557969	0.369541	0.206576	0.703497	1.47809	0.963229	0.145528	1.84764	1.16981	1.48319	2.53884	1.58821	9.81183	72.7749	26.3444	0.918011	100	OK	9.00736	66.8082	24.1845	9 : 67 : 24 %	0	66.8082	9.00736	24.1845
		150	37.2131	44.9821	44.9821	-0.518098	0.101832	0.174575	-0.703497	-1.47809	-0.963229	-0.518098	0.101832	0.174575	0.779697	1.06074	0.624981	-0.518098	0.101832	0.174575	0.703497	1.47809	0.963229	0.185399	1.57993	1.1378	1.48319	2.53884	1.58821	12.5	62.2304	28.3593	0.970029	100	OK	12.1254	60.3653	27.5094	12 : 60 : 28 %	0	60.3653	12.1254	27.5094
		220	36.0071	40.4444	40.4444	-0.37855	-0.0181546	0.311195	-0.703497	-1.47809	-0.963229	-0.37855	-0.0181546	0.311195	0.779697	1.06074	0.624981	-0.37855	-0.0181546	0.311195	0.703497	1.47809	0.963229	0.324947	1.45994	1.27442	1.48319	2.53884	1.58821	21.9086	57.5043	19.7572	1.00837	100	OK	22.0919	57.9855	19.9225	22 : 58 : 20 %	0	57.9855	22.0919	19.9225
		186	39.1129	38.7327	38.7327	-0.44633	0.290848	0.362731	-0.703497	-1.47809	-0.963229	-0.44633	0.290848	0.362731	0.779697	1.06074	0.624981	-0.44633	0.290848	0.362731	0.703497	1.47809	0.963229	0.257167	1.76894	1.32596	1.48319	2.53884	1.58821	17.3387	69.6754	16.5123	0.965938	100	OK	16.7481	67.3021	15.9498	17 : 67 : 16 %	0	67.3021	16.7481	15.9498
		136	37.1373	57.9003	57.9003	-0.546007	0.0942925	-0.214365	-0.703497	-1.47809	-0.963229	-0.546007	0.0942925	-0.214365	0.779697	1.06074	0.624981	-0.546007	0.0942925	-0.214365	0.703497	1.47809	0.963229	0.15749	1.57239	0.748864	1.48319	2.53884	1.58821	10.6183	61.9334	52.8485	0.797447	100	OK	8.46751	49.3886	42.1439	8 : 49 : 42 %	0	49.3886	8.46751	42.1439
		320	34.847	47.8272	47.8272	-0.179196	-0.133581	0.0889148	-0.703497	-1.47809	-0.963229	-0.179196	-0.133581	0.0889148	0.779697	1.06074	0.624981	-0.179196	-0.133581	0.0889148	0.703497	1.47809	0.963229	0.524301	1.34451	1.05214	1.48319	2.53884	1.58821	35.3495	52.9579	33.7528	0.819268	100	OK	28.9607	43.3867	27.6526	29 : 43 : 28 %	0	43.3867	28.9607	27.6526
		316	38.7387	44.5013	44.5013	-0.18717	0.253621	0.189051	-0.703497	-1.47809	-0.963229	-0.18717	0.253621	0.189051	0.779697	1.06074	0.624981	-0.18717	0.253621	0.189051	0.703497	1.47809	0.963229	0.516327	1.73172	1.15228	1.48319	2.53884	1.58821	34.8118	68.2091	27.4479	0.766467	100	OK	26.6821	52.28	21.0379	27 : 52 : 21 %	0	52.28	26.6821	21.0379
		242	40	43.1244	43.1244	-0.334692	0.379108	0.230505	-0.703497	-1.47809	-0.963229	-0.334692	0.379108	0.230505	0.779697	1.06074	0.624981	-0.334692	0.379108	0.230505	0.703497	1.47809	0.963229	0.368805	1.8572	1.19373	1.48319	2.53884	1.58821	24.8656	73.1518	24.8377	0.813967	100	OK	20.2398	59.5431	20.2171	20 : 60 : 20 %	0	59.5431	20.2398	20.2171
		311	39.5034	57.4046	57.4046	-0.197138	0.329698	-0.199442	-0.703497	-1.47809	-0.963229	-0.197138	0.329698	-0.199442	0.779697	1.06074	0.624981	-0.197138	0.329698	-0.199442	0.703497	1.47809	0.963229	0.506359	1.80779	0.763787	1.48319	2.53884	1.58821	34.1398	71.2056	51.9089	0.635913	100	OK	21.7099	45.2805	33.0096	22 : 45 : 33 %	0	45.2805	21.7099	33.0096
		190	36.1011	52.0184	52.0184	-0.438356	-0.00880695	-0.0372751	-0.703497	-1.47809	-0.963229	-0.438356	-0.00880695	-0.0372751	0.779697	1.06074	0.624981	-0.438356	-0.00880695	-0.0372751	0.703497	1.47809	0.963229	0.265141	1.46929	0.925954	1.48319	2.53884	1.58821	17.8763	57.8725	41.6982	0.851447	100	OK	15.2208	49.2754	35.5039	15 : 49 : 36 %	0	49.2754	15.2208	35.5039
		260	39.6869	44.9926	44.9926	-0.298808	0.347959	0.17426	-0.703497	-1.47809	-0.963229	-0.298808	0.347959	0.17426	0.779697	1.06074	0.624981	-0.298808	0.347959	0.17426	0.703497	1.47809	0.963229	0.404689	1.82605	1.13749	1.48319	2.53884	1.58821	27.2849	71.9249	28.3792	0.783767	100	OK	21.385	56.3723	22.2427	21 : 56 : 22 %	0	56.3723	21.385	22.2427
		161	40.9302	45.4066	45.4066	-0.496169	0.47166	0.161795	-0.703497	-1.47809	-0.963229	-0.496169	0.47166	0.161795	0.779697	1.06074	0.624981	-0.496169	0.47166	0.161795	0.703497	1.47809	0.963229	0.207328	1.94975	1.12502	1.48319	2.53884	1.58821	13.9785	76.7972	29.164	0.833752	100	OK	11.6546	64.0298	24.3156	12 : 64 : 24 %	0	64.0298	11.6546	24.3156
		270	40	44.9074	44.9074	-0.278873	0.379108	0.176824	-0.703497	-1.47809	-0.963229	-0.278873	0.379108	0.176824	0.779697	1.06074	0.624981	-0.278873	0.379108	0.176824	0.703497	1.47809	0.963229	0.424624	1.8572	1.14005	1.48319	2.53884	1.58821	28.629	73.1518	28.2177	0.76924	100	OK	22.0226	56.2712	21.7062	22 : 56 : 22 %	0	56.2712	22.0226	21.7062
		300	35.109	48.9655	48.9655	-0.219067	-0.107516	0.0546422	-0.703497	-1.47809	-0.963229	-0.219067	-0.107516	0.0546422	0.779697	1.06074	0.624981	-0.219067	-0.107516	0.0546422	0.703497	1.47809	0.963229	0.48443	1.37058	1.01787	1.48319	2.53884	1.58821	32.6613	53.9845	35.9108	0.81595	100	OK	26.65	44.0487	29.3014	27 : 44 : 29 %	0	44.0487	26.65	29.3014
		350	35.9469	47.5205	47.5205	-0.11939	-0.0241447	0.0981486	-0.703497	-1.47809	-0.963229	-0.11939	-0.0241447	0.0981486	0.779697	1.06074	0.624981	-0.11939	-0.0241447	0.0981486	0.703497	1.47809	0.963229	0.584107	1.45395	1.06138	1.48319	2.53884	1.58821	39.3817	57.2684	33.1714	0.770288	100	OK	30.3353	44.1132	25.5516	30 : 44 : 26 %	0	44.1132	30.3353	25.5516
		330	36.4993	41.4269	41.4269	-0.159261	0.030815	0.281616	-0.703497	-1.47809	-0.963229	-0.159261	0.030815	0.281616	0.779697	1.06074	0.624981	-0.159261	0.030815	0.281616	0.703497	1.47809	0.963229	0.544236	1.50891	1.24484	1.48319	2.53884	1.58821	36.6935	59.4331	21.6196	0.849283	100	OK	31.1632	50.4756	18.3612	31 : 50 : 18 %	0	50.4756	31.1632	18.3612
		271	36.8286	43.8758	43.8758	-0.276879	0.0635803	0.207883	-0.703497	-1.47809	-0.963229	-0.276879	0.0635803	0.207883	0.779697	1.06074	0.624981	-0.276879	0.0635803	0.207883	0.703497	1.47809	0.963229	0.426618	1.54168	1.17111	1.48319	2.53884	1.58821	28.7634	60.7237	26.2621	0.863936	100	OK	24.8498	52.4614	22.6888	25 : 52 : 23 %	0	52.4614	24.8498	22.6888
		320	36.2759	38.6938	38.6938	-0.179196	0.00858235	0.363904	-0.703497	-1.47809	-0.963229	-0.179196	0.00858235	0.363904	0.779697	1.06074	0.624981	-0.179196	0.00858235	0.363904	0.703497	1.47809	0.963229	0.524301	1.48668	1.32713	1.48319	2.53884	1.58821	35.3495	58.5574	16.4384	0.906246	100	OK	32.0353	53.0674	14.8973	32 : 53 : 15 %	0	53.0674	32.0353	14.8973
		262	34.9345	43.332	43.332	-0.294821	-0.124874	0.224256	-0.703497	-1.47809	-0.963229	-0.294821	-0.124874	0.224256	0.779697	1.06074	0.624981	-0.294821	-0.124874	0.224256	0.703497	1.47809	0.963229	0.408676	1.35322	1.18749	1.48319	2.53884	1.58821	27.5538	53.3008	25.2312	0.942633	100	OK	25.9731	50.2431	23.7838	26 : 50 : 24 %	0	50.2431	25.9731	23.7838
		300	37.9913	50	50	-0.219067	0.179253	0.023496	-0.703497	-1.47809	-0.963229	-0.219067	0.179253	0.023496	0.779697	1.06074	0.624981	-0.219067	0.179253	0.023496	0.703497	1.47809	0.963229	0.48443	1.65735	0.986725	1.48319	2.53884	1.58821	32.6613	65.2798	37.8719	0.736307	100	OK	24.0487	48.066	27.8853	24 : 48 : 28 %	0	48.066	24.0487	27.8853
		308	40.4437	35.3122	35.3122	-0.203118	0.423252	0.465715	-0.703497	-1.47809	-0.963229	-0.203118	0.423252	0.465715	0.779697	1.06074	0.624981	-0.203118	0.423252	0.465715	0.703497	1.47809	0.963229	0.500379	1.90135	1.42894	1.48319	2.53884	1.58821	33.7366	74.8905	10.028	0.842779	100	OK	28.4325	63.1161	8.45138	28 : 63 : 8 %	0	63.1161	28.4325	8.45138
		289	39.2419	36.9426	36.9426	-0.240996	0.303684	0.41663	-0.703497	-1.47809	-0.963229	-0.240996	0.303684	0.41663	0.779697	1.06074	0.624981	-0.240996	0.303684	0.41663	0.703497	1.47809	0.963229	0.462501	1.78178	1.37986	1.48319	2.53884	1.58821	31.1828	70.1809	13.1186	0.873497	100	OK	27.2381	61.3029	11.4591	27 : 61 : 11 %	0	61.3029	27.2381	11.4591
		304	38.0347	36.717	36.717	-0.211093	0.183573	0.423421	-0.703497	-1.47809	-0.963229	-0.211093	0.183573	0.423421	0.779697	1.06074	0.624981	-0.211093	0.183573	0.423421	0.703497	1.47809	0.963229	0.492404	1.66167	1.38665	1.48319	2.53884	1.58821	33.1989	65.45	12.691	0.898151	100	OK	29.8176	58.7839	11.3984	30 : 59 : 11 %	0	58.7839	29.8176	11.3984
		270	36.2712	48.1755	48.1755	-0.278873	0.00811715	0.0784282	-0.703497	-1.47809	-0.963229	-0.278873	0.00811715	0.0784282	0.779697	1.06074	0.624981	-0.278873	0.00811715	0.0784282	0.703497	1.47809	0.963229	0.424624	1.48621	1.04166	1.48319	2.53884	1.58821	28.629	58.5391	34.4131	0.822495	100	OK	23.5472	48.1481	28.3046	24 : 48 : 28 %	0	48.1481	23.5472	28.3046
		340	39.7766	36.9123	36.9123	-0.139325	0.356881	0.41754	-0.703497	-1.47809	-0.963229	-0.139325	0.356881	0.41754	0.779697	1.06074	0.624981	-0.139325	0.356881	0.41754	0.703497	1.47809	0.963229	0.564172	1.83498	1.38077	1.48319	2.53884	1.58821	38.0376	72.2763	13.0613	0.810536	100	OK	30.8309	58.5825	10.5866	31 : 59 : 11 %	0	58.5825	30.8309	10.5866
		265	40.2093	38.5638	38.5638	-0.288841	0.399929	0.367817	-0.703497	-1.47809	-0.963229	-0.288841	0.399929	0.367817	0.779697	1.06074	0.624981	-0.288841	0.399929	0.367817	0.703497	1.47809	0.963229	0.414656	1.87802	1.33105	1.48319	2.53884	1.58821	27.957	73.9718	16.1921	0.84659	100	OK	23.6681	62.6238	13.708	24 : 63 : 14 %	0	62.6238	23.6681	13.708
		270	38.565	58.5996	58.5996	-0.278873	0.236338	-0.23542	-0.703497	-1.47809	-0.963229	-0.278873	0.236338	-0.23542	0.779697	1.06074	0.624981	-0.278873	0.236338	-0.23542	0.703497	1.47809	0.963229	0.424624	1.71443	0.72781	1.48319	2.53884	1.58821	28.629	67.5283	54.1742	0.665196	100	OK	19.0439	44.9196	36.0365	19 : 45 : 36 %	0	44.9196	19.0439	36.0365
		450	40.1639	42.4286	42.4286	0.0799642	0.395418	0.251457	-0.703497	-1.47809	-0.963229	0.0799642	0.395418	0.251457	0.779697	1.06074	0.624981	0.0799642	0.395418	0.251457	0.703497	1.47809	0.963229	0.783461	1.87351	1.21469	1.48319	2.53884	1.58821	52.8226	73.7942	23.5186	0.666066	100	OK	35.1833	49.1518	15.6649	35 : 49 : 16 %	0	49.1518	35.1833	15.6649
		254	38.6301	43.7943	43.7943	-0.31077	0.242816	0.210336	-0.703497	-1.47809	-0.963229	-0.31077	0.242816	0.210336	0.779697	1.06074	0.624981	-0.31077	0.242816	0.210336	0.703497	1.47809	0.963229	0.392727	1.72091	1.17357	1.48319	2.53884	1.58821	26.4785	67.7835	26.1076	0.830774	100	OK	21.9977	56.3128	21.6896	22 : 56 : 22 %	0	56.3128	21.9977	21.6896
		319	37.7467	37.0579	37.0579	-0.18119	0.154921	0.413157	-0.703497	-1.47809	-0.963229	-0.18119	0.154921	0.413157	0.779697	1.06074	0.624981	-0.18119	0.154921	0.413157	0.703497	1.47809	0.963229	0.522307	1.63302	1.37639	1.48319	2.53884	1.58821	35.2151	64.3215	13.3373	0.885945	100	OK	31.1986	56.9853	11.8161	31 : 57 : 12 %	0	56.9853	31.1986	11.8161
		340	38.2536	43.3478	43.3478	-0.139325	0.205357	0.22378	-0.703497	-1.47809	-0.963229	-0.139325	0.205357	0.22378	0.779697	1.06074	0.624981	-0.139325	0.205357	0.22378	0.703497	1.47809	0.963229	0.564172	1.68345	1.18701	1.48319	2.53884	1.58821	38.0376	66.308	25.2612	0.771564	100	OK	29.3485	51.1609	19.4906	29 : 51 : 19 %	0	51.1609	29.3485	19.4906
		430	38.0252	44.7058	44.7058	0.0400934	0.18263	0.182894	-0.703497	-1.47809	-0.963229	0.0400934	0.18263	0.182894	0.779697	1.06074	0.624981	0.0400934	0.18263	0.182894	0.703497	1.47809	0.963229	0.74359	1.66073	1.14612	1.48319	2.53884	1.58821	50.1344	65.4129	27.8355	0.697434	100	OK	34.9654	45.6211	19.4134	35 : 46 : 19 %	0	45.6211	34.9654	19.4134
		460	40.8451	36.6092	36.6092	0.0998996	0.463187	0.426666	-0.703497	-1.47809	-0.963229	0.0998996	0.463187	0.426666	0.779697	1.06074	0.624981	0.0998996	0.463187	0.426666	0.703497	1.47809	0.963229	0.803397	1.94128	1.3899	1.48319	2.53884	1.58821	54.1667	76.4634	12.4867	0.69873	100	OK	37.8479	53.4273	8.7248	38 : 53 : 9 %	0	53.4273	37.8479	8.7248
		540	40.836	49.8801	49.8801	0.259383	0.462285	0.0271066	-0.703497	-1.47809	-0.963229	0.259383	0.462285	0.0271066	0.779697	1.06074	0.624981	0.259383	0.462285	0.0271066	0.703497	1.47809	0.963229	0.96288	1.94038	0.990336	1.48319	2.53884	1.58821	64.9194	76.428	37.6445	0.558685	100	OK	36.2695	42.6991	21.0314	36 : 43 : 21 %	0	42.6991	36.2695	21.0314
		460	40.3361	33.8023	33.8023	0.0998996	0.412551	0.511176	-0.703497	-1.47809	-0.963229	0.0998996	0.412551	0.511176	0.779697	1.06074	0.624981	0.0998996	0.412551	0.511176	0.703497	1.47809	0.963229	0.803397	1.89065	1.4744	1.48319	2.53884	1.58821	54.1667	74.469	7.16562	0.73637	100	OK	39.8867	54.8367	5.27655	40 : 55 : 5 %	0	54.8367	39.8867	5.27655
		480	39.8089	35.28	35.28	0.13977	0.360097	0.466686	-0.703497	-1.47809	-0.963229	0.13977	0.360097	0.466686	0.779697	1.06074	0.624981	0.13977	0.360097	0.466686	0.703497	1.47809	0.963229	0.843267	1.83819	1.42992	1.48319	2.53884	1.58821	56.8548	72.4029	9.96688	0.718264	100	OK	40.8368	52.0044	7.15885	41 : 52 : 7 %	0	52.0044	40.8368	7.15885
		352	37.2124	45.3111	45.3111	-0.115403	0.101766	0.164669	-0.703497	-1.47809	-0.963229	-0.115403	0.101766	0.164669	0.779697	1.06074	0.624981	-0.115403	0.101766	0.164669	0.703497	1.47809	0.963229	0.588094	1.57986	1.1279	1.48319	2.53884	1.58821	39.6505	62.2278	28.983	0.764168	100	OK	30.2997	47.5524	22.1479	30 : 48 : 22 %	0	47.5524	30.2997	22.1479
		380	43.2308	33.5075	33.5075	-0.0595836	0.700547	0.520053	-0.703497	-1.47809	-0.963229	-0.0595836	0.700547	0.520053	0.779697	1.06074	0.624981	-0.0595836	0.700547	0.520053	0.703497	1.47809	0.963229	0.643913	2.17864	1.48328	1.48319	2.53884	1.58821	43.414	85.8126	6.60664	0.736197	100	OK	31.9612	63.175	4.86379	32 : 63 : 5 %	0	63.175	31.9612	4.86379
		360	37.3779	40.9143	40.9143	-0.0994544	0.118222	0.297048	-0.703497	-1.47809	-0.963229	-0.0994544	0.118222	0.297048	0.779697	1.06074	0.624981	-0.0994544	0.118222	0.297048	0.703497	1.47809	0.963229	0.604043	1.59632	1.26028	1.48319	2.53884	1.58821	40.7258	62.876	20.6479	0.804831	100	OK	32.7774	50.6045	16.6181	33 : 51 : 17 %	0	50.6045	32.7774	16.6181
		469	37.7778	48.6667	48.6667	0.117841	0.158012	0.06364	-0.703497	-1.47809	-0.963229	0.117841	0.158012	0.06364	0.779697	1.06074	0.624981	0.117841	0.158012	0.06364	0.703497	1.47809	0.963229	0.821338	1.63611	1.02687	1.48319	2.53884	1.58821	55.3763	64.4432	35.3442	0.64448	100	OK	35.689	41.5324	22.7787	36 : 42 : 23 %	0	41.5324	35.689	22.7787
		480	40.9804	43.3676	43.3676	0.13977	0.47665	0.223186	-0.703497	-1.47809	-0.963229	0.13977	0.47665	0.223186	0.779697	1.06074	0.624981	0.13977	0.47665	0.223186	0.703497	1.47809	0.963229	0.843267	1.95475	1.18641	1.48319	2.53884	1.58821	56.8548	76.9938	25.2986	0.628349	100	OK	35.7247	48.379	15.8964	36 : 48 : 16 %	0	48.379	35.7247	15.8964
		480	40.0966	38.8222	38.8222	0.13977	0.388721	0.360037	-0.703497	-1.47809	-0.963229	0.13977	0.388721	0.360037	0.779697	1.06074	0.624981	0.13977	0.388721	0.360037	0.703497	1.47809	0.963229	0.843267	1.86682	1.32327	1.48319	2.53884	1.58821	56.8548	73.5304	16.6819	0.679961	100	OK	38.6591	49.9978	11.3431	39 : 50 : 11 %	0	49.9978	38.6591	11.3431
		542	38.2042	33.1833	33.1833	0.26337	0.200441	0.529813	-0.703497	-1.47809	-0.963229	0.26337	0.200441	0.529813	0.779697	1.06074	0.624981	0.26337	0.200441	0.529813	0.703497	1.47809	0.963229	0.966867	1.67854	1.49304	1.48319	2.53884	1.58821	65.1882	66.1144	5.99214	0.72836	100	OK	47.4805	48.1551	4.36443	47 : 48 : 4 %	0	48.1551	47.4805	4.36443
		528	35.1183	40.3696	40.3696	0.23546	-0.106586	0.313449	-0.703497	-1.47809	-0.963229	0.23546	-0.106586	0.313449	0.779697	1.06074	0.624981	0.23546	-0.106586	0.313449	0.703497	1.47809	0.963229	0.938957	1.37151	1.27668	1.48319	2.53884	1.58821	63.3065	54.0212	19.6153	0.730231	100	OK	46.2284	39.4479	14.3237	46 : 39 : 14 %	0	39.4479	46.2284	14.3237
		370	39.2562	38.0526	38.0526	-0.079519	0.305105	0.383207	-0.703497	-1.47809	-0.963229	-0.079519	0.305105	0.383207	0.779697	1.06074	0.624981	-0.079519	0.305105	0.383207	0.703497	1.47809	0.963229	0.623978	1.7832	1.34644	1.48319	2.53884	1.58821	42.0699	70.2369	15.223	0.78413	100	OK	32.9883	55.0749	11.9368	33 : 55 : 12 %	0	55.0749	32.9883	11.9368
		450	42.1477	34.1392	34.1392	0.0799642	0.592786	0.501032	-0.703497	-1.47809	-0.963229	0.0799642	0.592786	0.501032	0.779697	1.06074	0.624981	0.0799642	0.592786	0.501032	0.703497	1.47809	0.963229	0.783461	2.07088	1.46426	1.48319	2.53884	1.58821	52.8226	81.5681	7.80432	0.703259	100	OK	37.148	57.3636	5.48846	37 : 57 : 5 %	0	57.3636	37.148	5.48846
		480	41.2027	41.8333	41.8333	0.13977	0.498766	0.269378	-0.703497	-1.47809	-0.963229	0.13977	0.498766	0.269378	0.779697	1.06074	0.624981	0.13977	0.498766	0.269378	0.703497	1.47809	0.963229	0.843267	1.97686	1.23261	1.48319	2.53884	1.58821	56.8548	77.8648	22.3902	0.636497	100	OK	36.188	49.5608	14.2513	36 : 50 : 14 %	0	49.5608	36.188	14.2513
		530	38.7008	32.0116	32.0116	0.239447	0.249849	0.565092	-0.703497	-1.47809	-0.963229	0.239447	0.249849	0.565092	0.779697	1.06074	0.624981	0.239447	0.249849	0.565092	0.703497	1.47809	0.963229	0.942944	1.72794	1.52832	1.48319	2.53884	1.58821	63.5753	68.0605	3.77083	0.738517	100	OK	46.9514	50.2638	2.78482	47 : 50 : 3 %	0	50.2638	46.9514	2.78482
		444	40.3495	33.8293	33.8293	0.068003	0.413882	0.510365	-0.703497	-1.47809	-0.963229	0.068003	0.413882	0.510365	0.779697	1.06074	0.624981	0.068003	0.413882	0.510365	0.703497	1.47809	0.963229	0.7715	1.89198	1.47359	1.48319	2.53884	1.58821	52.0161	74.5214	7.21667	0.74764	100	OK	38.8893	55.7152	5.39547	39 : 56 : 5 %	0	55.7152	38.8893	5.39547
		460	38.0368	43.5448	43.5448	0.0998996	0.183784	0.217849	-0.703497	-1.47809	-0.963229	0.0998996	0.183784	0.217849	0.779697	1.06074	0.624981	0.0998996	0.183784	0.217849	0.703497	1.47809	0.963229	0.803397	1.66188	1.18108	1.48319	2.53884	1.58821	54.1667	65.4583	25.6346	0.688423	100	OK	37.2896	45.063	17.6475	37 : 45 : 18 %	0	45.063	37.2896	17.6475
		550	40.9166	35.35	35.35	0.279318	0.470298	0.464579	-0.703497	-1.47809	-0.963229	0.279318	0.470298	0.464579	0.779697	1.06074	0.624981	0.279318	0.470298	0.464579	0.703497	1.47809	0.963229	0.982815	1.94839	1.42781	1.48319	2.53884	1.58821	66.2634	76.7436	10.0995	0.65314	100	OK	43.2793	50.1243	6.59641	43 : 50 : 7 %	0	50.1243	43.2793	6.59641
		440	39.5349	41.719	41.719	0.0600288	0.332832	0.272822	-0.703497	-1.47809	-0.963229	0.0600288	0.332832	0.272822	0.779697	1.06074	0.624981	0.0600288	0.332832	0.272822	0.703497	1.47809	0.963229	0.763526	1.81093	1.23605	1.48319	2.53884	1.58821	51.4785	71.329	22.1733	0.689746	100	OK	35.5071	49.1989	15.294	36 : 49 : 15 %	0	49.1989	35.5071	15.294
		490	41.783	34.9863	34.9863	0.159706	0.556507	0.475529	-0.703497	-1.47809	-0.963229	0.159706	0.556507	0.475529	0.779697	1.06074	0.624981	0.159706	0.556507	0.475529	0.703497	1.47809	0.963229	0.863203	2.0346	1.43876	1.48319	2.53884	1.58821	58.1989	80.1392	9.41008	0.676827	100	OK	39.3906	54.2404	6.369	39 : 54 : 6 %	0	54.2404	39.3906	6.369
		610	41.5435	30.0224	30.0224	0.398931	0.532677	0.624981	-0.703497	-1.47809	-0.963229	0.398931	0.532677	0.624981	0.779697	1.06074	0.624981	0.398931	0.532677	0.624981	0.703497	1.47809	0.963229	1.10243	2.01077	1.58821	1.48319	2.53884	1.58821	74.328	79.2005	0	0.651345	100	OK	48.4131	51.5869	0	48 : 52 : 0 %	0	51.5869	48.4131	0
		480	43.5081	31.515	31.515	0.13977	0.728144	0.580042	-0.703497	-1.47809	-0.963229	0.13977	0.728144	0.580042	0.779697	1.06074	0.624981	0.13977	0.728144	0.580042	0.703497	1.47809	0.963229	0.843267	2.20624	1.54327	1.48319	2.53884	1.58821	56.8548	86.8996	2.82949	0.682203	100	OK	38.7865	59.2832	1.93029	39 : 59 : 2 %	0	59.2832	38.7865	1.93029
		599	46.8511	30.6693	30.6693	0.377002	1.06074	0.605505	-0.703497	-1.47809	-0.963229	0.377002	1.06074	0.605505	0.779697	1.06074	0.624981	0.377002	1.06074	0.605505	0.703497	1.47809	0.963229	1.0805	2.53884	1.56873	1.48319	2.53884	1.58821	72.8495	100	1.22627	0.574463	100	OK	41.8493	57.4463	0.704446	42 : 57 : 1 %	0	57.4463	41.8493	0.704446
		94	35.6394	54.3281	54.3281	-0.629736	-0.0547399	-0.106815	-0.703497	-1.47809	-0.963229	-0.629736	-0.0547399	-0.106815	0.779697	1.06074	0.624981	-0.629736	-0.0547399	-0.106815	0.703497	1.47809	0.963229	0.073761	1.42336	0.856415	1.48319	2.53884	1.58821	4.97312	56.0633	46.0767	0.933592	100	OK	4.64286	52.3403	43.0169	5 : 52 : 43 %	0	52.3403	4.64286	43.0169
		105	31.9355	56.8909	56.8909	-0.607807	-0.423255	-0.183975	-0.703497	-1.47809	-0.963229	-0.607807	-0.423255	-0.183975	0.779697	1.06074	0.624981	-0.607807	-0.423255	-0.183975	0.703497	1.47809	0.963229	0.0956899	1.05484	0.779255	1.48319	2.53884	1.58821	6.45161	41.5482	50.935	1.01077	100	OK	6.52107	41.9955	51.4834	7 : 42 : 51 %	0	41.9955	6.52107	51.4834
		83	34.3373	53.9825	53.9825	-0.651665	-0.184286	-0.0964078	-0.703497	-1.47809	-0.963229	-0.651665	-0.184286	-0.0964078	0.779697	1.06074	0.624981	-0.651665	-0.184286	-0.0964078	0.703497	1.47809	0.963229	0.051832	1.29381	0.866822	1.48319	2.53884	1.58821	3.49462	50.9607	45.4215	1.00123	100	OK	3.49893	51.0236	45.4775	3 : 51 : 45 %	0	51.0236	3.49893	45.4775
		110	29.1304	66.3787	66.3787	-0.597839	-0.702338	-0.469633	-0.703497	-1.47809	-0.963229	-0.597839	-0.702338	-0.469633	0.779697	1.06074	0.624981	-0.597839	-0.702338	-0.469633	0.703497	1.47809	0.963229	0.105658	0.775757	0.493596	1.48319	2.53884	1.58821	7.12365	30.5556	68.9212	0.938082	100	OK	6.68257	28.6637	64.6537	7 : 29 : 65 %	0	28.6637	6.68257	64.6537
		87	33.1565	51.9135	51.9135	-0.643691	-0.301772	-0.0341148	-0.703497	-1.47809	-0.963229	-0.643691	-0.301772	-0.0341148	0.779697	1.06074	0.624981	-0.643691	-0.301772	-0.0341148	0.703497	1.47809	0.963229	0.0598062	1.17632	0.929115	1.48319	2.53884	1.58821	4.03226	46.3331	41.4993	1.08856	100	OK	4.38934	50.4363	45.1743	4 : 50 : 45 %	0	50.4363	4.38934	45.1743
		240	33.0044	61.7608	61.7608	-0.338679	-0.316907	-0.330598	-0.703497	-1.47809	-0.963229	-0.338679	-0.316907	-0.330598	0.779697	1.06074	0.624981	-0.338679	-0.316907	-0.330598	0.703497	1.47809	0.963229	0.364818	1.16119	0.632631	1.48319	2.53884	1.58821	24.5968	45.737	60.167	0.766279	100	OK	18.848	35.0473	46.1047	19 : 35 : 46 %	0	35.0473	18.848	46.1047
		180	33.9729	61.3289	61.3289	-0.458292	-0.220545	-0.317595	-0.703497	-1.47809	-0.963229	-0.458292	-0.220545	-0.317595	0.779697	1.06074	0.624981	-0.458292	-0.220545	-0.317595	0.703497	1.47809	0.963229	0.245205	1.25755	0.645635	1.48319	2.53884	1.58821	16.5323	49.5325	59.3483	0.797365	100	OK	13.1822	39.4955	47.3222	13 : 39 : 47 %	0	39.4955	13.1822	47.3222
		280	36	53.465	53.465	-0.258938	-0.018864	-0.0808288	-0.703497	-1.47809	-0.963229	-0.258938	-0.018864	-0.0808288	0.779697	1.06074	0.624981	-0.258938	-0.018864	-0.0808288	0.703497	1.47809	0.963229	0.444559	1.45923	0.8824	1.48319	2.53884	1.58821	29.9731	57.4764	44.4406	0.758207	100	OK	22.7258	43.579	33.6952	23 : 44 : 34 %	0	43.579	22.7258	33.6952
		177	21.3333	74.7197	74.7197	-0.464272	-1.47809	-0.720766	-0.703497	-1.47809	-0.963229	-0.464272	-1.47809	-0.720766	0.779697	1.06074	0.624981	-0.464272	-1.47809	-0.720766	0.703497	1.47809	0.963229	0.239225	3.30017e-07	0.242464	1.48319	2.53884	1.58821	16.129	1.29987e-05	84.7335	0.991448	100	OK	15.9911	1.28876e-05	84.0089	16 : 0 : 84 %	0	1.28876e-05	15.9911	84.0089
		186	37.0236	42.3802	42.3802	-0.44633	0.0829764	0.252914	-0.703497	-1.47809	-0.963229	-0.44633	0.0829764	0.252914	0.779697	1.06074	0.624981	-0.44633	0.0829764	0.252914	0.703497	1.47809	0.963229	0.257167	1.56107	1.21614	1.48319	2.53884	1.58821	17.3387	61.4877	23.4268	0.977964	100	OK	16.9566	60.1328	22.9106	17 : 60 : 23 %	0	60.1328	16.9566	22.9106
		174	35.4037	52.5536	52.5536	-0.470253	-0.078189	-0.053388	-0.703497	-1.47809	-0.963229	-0.470253	-0.078189	-0.053388	0.779697	1.06074	0.624981	-0.470253	-0.078189	-0.053388	0.703497	1.47809	0.963229	0.233244	1.39991	0.909841	1.48319	2.53884	1.58821	15.7258	55.1397	42.7128	0.88045	100	OK	13.8458	48.5477	37.6065	14 : 49 : 38 %	0	48.5477	13.8458	37.6065
		140	36.7876	54.8826	54.8826	-0.538033	0.0594932	-0.12351	-0.703497	-1.47809	-0.963229	-0.538033	0.0594932	-0.12351	0.779697	1.06074	0.624981	-0.538033	0.0594932	-0.12351	0.703497	1.47809	0.963229	0.165464	1.53759	0.839719	1.48319	2.53884	1.58821	11.1559	60.5627	47.128	0.841421	100	OK	9.38682	50.9587	39.6544	9 : 51 : 40 %	0	50.9587	9.38682	39.6544
		221	34.7594	60.727	60.727	-0.376556	-0.142299	-0.299473	-0.703497	-1.47809	-0.963229	-0.376556	-0.142299	-0.299473	0.779697	1.06074	0.624981	-0.376556	-0.142299	-0.299473	0.703497	1.47809	0.963229	0.326941	1.3358	0.663756	1.48319	2.53884	1.58821	22.043	52.6145	58.2073	0.752645	100	OK	16.5906	39.6	43.8094	17 : 40 : 44 %	0	39.6	16.5906	43.8094
		152	35.5664	48.7686	48.7686	-0.514111	-0.0620059	0.0605696	-0.703497	-1.47809	-0.963229	-0.514111	-0.0620059	0.0605696	0.779697	1.06074	0.624981	-0.514111	-0.0620059	0.0605696	0.703497	1.47809	0.963229	0.189386	1.41609	1.0238	1.48319	2.53884	1.58821	12.7688	55.7771	35.5376	0.960767	100	OK	12.2679	53.5888	34.1433	12 : 54 : 34 %	0	53.5888	12.2679	34.1433
		147	33.3333	62.2853	62.2853	-0.524078	-0.284179	-0.34639	-0.703497	-1.47809	-0.963229	-0.524078	-0.284179	-0.34639	0.779697	1.06074	0.624981	-0.524078	-0.284179	-0.34639	0.703497	1.47809	0.963229	0.179419	1.19392	0.616839	1.48319	2.53884	1.58821	12.0968	47.0261	61.1614	0.831364	100	OK	10.0568	39.0958	50.8474	10 : 39 : 51 %	0	39.0958	10.0568	50.8474
		230	33.5989	58.3241	58.3241	-0.358615	-0.257753	-0.227126	-0.703497	-1.47809	-0.963229	-0.358615	-0.257753	-0.227126	0.779697	1.06074	0.624981	-0.358615	-0.257753	-0.227126	0.703497	1.47809	0.963229	0.344882	1.22034	0.736103	1.48319	2.53884	1.58821	23.2527	48.067	53.652	0.800181	100	OK	18.6064	38.4623	42.9313	19 : 38 : 43 %	0	38.4623	18.6064	42.9313
		185	31.5876	65.1572	65.1572	-0.448324	-0.457871	-0.432858	-0.703497	-1.47809	-0.963229	-0.448324	-0.457871	-0.432858	0.779697	1.06074	0.624981	-0.448324	-0.457871	-0.432858	0.703497	1.47809	0.963229	0.255173	1.02022	0.530371	1.48319	2.53884	1.58821	17.2043	40.1847	66.6057	0.806486	100	OK	13.875	32.4084	53.7166	14 : 32 : 54 %	0	32.4084	13.875	53.7166
		250	31.3584	59.3635	59.3635	-0.318744	-0.480673	-0.258422	-0.703497	-1.47809	-0.963229	-0.318744	-0.480673	-0.258422	0.779697	1.06074	0.624981	-0.318744	-0.480673	-0.258422	0.703497	1.47809	0.963229	0.384753	0.997422	0.704808	1.48319	2.53884	1.58821	25.9409	39.2866	55.6225	0.827472	100	OK	21.4653	32.5086	46.0261	21 : 33 : 46 %	0	32.5086	21.4653	46.0261
		290	36.5994	47.1951	47.1951	-0.239002	0.0407745	0.107946	-0.703497	-1.47809	-0.963229	-0.239002	0.0407745	0.107946	0.779697	1.06074	0.624981	-0.239002	0.0407745	0.107946	0.703497	1.47809	0.963229	0.464495	1.51887	1.07118	1.48319	2.53884	1.58821	31.3172	59.8254	32.5546	0.808426	100	OK	25.3176	48.3644	26.3179	25 : 48 : 26 %	0	48.3644	25.3176	26.3179
		270	36.1513	56.1446	56.1446	-0.278873	-0.00381278	-0.161506	-0.703497	-1.47809	-0.963229	-0.278873	-0.00381278	-0.161506	0.779697	1.06074	0.624981	-0.278873	-0.00381278	-0.161506	0.703497	1.47809	0.963229	0.424624	1.47428	0.801723	1.48319	2.53884	1.58821	28.629	58.0692	49.5203	0.734114	100	OK	21.017	42.6294	36.3536	21 : 43 : 36 %	0	42.6294	21.017	36.3536
		380	32.5153	62.4565	62.4565	-0.0595836	-0.365564	-0.351545	-0.703497	-1.47809	-0.963229	-0.0595836	-0.365564	-0.351545	0.779697	1.06074	0.624981	-0.0595836	-0.365564	-0.351545	0.703497	1.47809	0.963229	0.643913	1.11253	0.611684	1.48319	2.53884	1.58821	43.414	43.8205	61.486	0.672402	100	OK	29.1917	29.465	41.3433	29 : 29 : 41 %	0	29.465	29.1917	41.3433
		274	35.8242	49.9131	49.9131	-0.270899	-0.0363573	0.0261127	-0.703497	-1.47809	-0.963229	-0.270899	-0.0363573	0.0261127	0.779697	1.06074	0.624981	-0.270899	-0.0363573	0.0261127	0.703497	1.47809	0.963229	0.432598	1.44174	0.989342	1.48319	2.53884	1.58821	29.1667	56.7874	37.7071	0.808662	100	OK	23.586	45.9218	30.4923	24 : 46 : 30 %	0	45.9218	23.586	30.4923
		360	29.654	47.45	47.45	-0.0994544	-0.650243	0.100271	-0.703497	-1.47809	-0.963229	-0.0994544	-0.650243	0.100271	0.779697	1.06074	0.624981	-0.0994544	-0.650243	0.100271	0.703497	1.47809	0.963229	0.604043	0.827852	1.0635	1.48319	2.53884	1.58821	40.7258	32.6075	33.0378	0.940105	100	OK	38.2865	30.6545	31.059	38 : 31 : 31 %	0	30.6545	38.2865	31.059
		232	33.4221	45.5777	45.5777	-0.354628	-0.275347	0.156643	-0.703497	-1.47809	-0.963229	-0.354628	-0.275347	0.156643	0.779697	1.06074	0.624981	-0.354628	-0.275347	0.156643	0.703497	1.47809	0.963229	0.348869	1.20275	1.11987	1.48319	2.53884	1.58821	23.5215	47.374	29.4884	0.996176	100	OK	23.4315	47.1928	29.3756	23 : 47 : 29 %	0	47.1928	23.4315	29.3756
		420	34.9206	52.2654	52.2654	0.020158	-0.126253	-0.0447101	-0.703497	-1.47809	-0.963229	0.020158	-0.126253	-0.0447101	0.779697	1.06074	0.624981	0.020158	-0.126253	-0.0447101	0.703497	1.47809	0.963229	0.723655	1.35184	0.918519	1.48319	2.53884	1.58821	48.7903	53.2465	42.1664	0.693466	100	OK	33.8344	36.9246	29.2409	34 : 37 : 29 %	0	36.9246	33.8344	29.2409
		270	35.2546	43.0342	43.0342	-0.278873	-0.0930298	0.233222	-0.703497	-1.47809	-0.963229	-0.278873	-0.0930298	0.233222	0.779697	1.06074	0.624981	-0.278873	-0.0930298	0.233222	0.703497	1.47809	0.963229	0.424624	1.38507	1.19645	1.48319	2.53884	1.58821	28.629	54.5551	24.6667	0.927206	100	OK	26.545	50.5839	22.8711	27 : 51 : 23 %	0	50.5839	26.545	22.8711
		320	36.5759	47.1543	47.1543	-0.179196	0.0384316	0.109176	-0.703497	-1.47809	-0.963229	-0.179196	0.0384316	0.109176	0.779697	1.06074	0.624981	-0.179196	0.0384316	0.109176	0.703497	1.47809	0.963229	0.524301	1.51653	1.0724	1.48319	2.53884	1.58821	35.3495	59.7331	32.4771	0.783946	100	OK	27.7121	46.8276	25.4603	28 : 47 : 25 %	0	46.8276	27.7121	25.4603
		480	32.769	62.3469	62.3469	0.13977	-0.340321	-0.348243	-0.703497	-1.47809	-0.963229	0.13977	-0.340321	-0.348243	0.779697	1.06074	0.624981	0.13977	-0.340321	-0.348243	0.703497	1.47809	0.963229	0.843267	1.13777	0.614986	1.48319	2.53884	1.58821	56.8548	44.8148	61.278	0.613694	100	OK	34.8915	27.5026	37.606	35 : 28 : 38 %	0	27.5026	34.8915	37.606
		430	30.6748	48.5484	48.5484	0.0400934	-0.548679	0.0672017	-0.703497	-1.47809	-0.963229	0.0400934	-0.548679	0.0672017	0.779697	1.06074	0.624981	0.0400934	-0.548679	0.0672017	0.703497	1.47809	0.963229	0.74359	0.929416	1.03043	1.48319	2.53884	1.58821	50.1344	36.6079	35.12	0.820598	100	OK	41.1402	30.0404	28.8194	41 : 30 : 29 %	0	30.0404	41.1402	28.8194
		260	35.1351	48.362	48.362	-0.298808	-0.104912	0.0728132	-0.703497	-1.47809	-0.963229	-0.298808	-0.104912	0.0728132	0.779697	1.06074	0.624981	-0.298808	-0.104912	0.0728132	0.703497	1.47809	0.963229	0.404689	1.37318	1.03604	1.48319	2.53884	1.58821	27.2849	54.0871	34.7667	0.861039	100	OK	23.4934	46.5711	29.9355	23 : 47 : 30 %	0	46.5711	23.4934	29.9355
		360	35.7903	58.0812	58.0812	-0.0994544	-0.0397303	-0.219811	-0.703497	-1.47809	-0.963229	-0.0994544	-0.0397303	-0.219811	0.779697	1.06074	0.624981	-0.0994544	-0.0397303	-0.219811	0.703497	1.47809	0.963229	0.604043	1.43836	0.743418	1.48319	2.53884	1.58821	40.7258	56.6545	53.1915	0.664135	100	OK	27.0474	37.6262	35.3263	27 : 38 : 35 %	0	37.6262	27.0474	35.3263
		330	37.2579	42.9198	42.9198	-0.159261	0.106292	0.236665	-0.703497	-1.47809	-0.963229	-0.159261	0.106292	0.236665	0.779697	1.06074	0.624981	-0.159261	0.106292	0.236665	0.703497	1.47809	0.963229	0.544236	1.58439	1.19989	1.48319	2.53884	1.58821	36.6935	62.406	24.4499	0.809392	100	OK	29.6995	50.511	19.7895	30 : 51 : 20 %	0	50.511	29.6995	19.7895
		200	36.8293	41.0993	41.0993	-0.418421	0.0636424	0.291477	-0.703497	-1.47809	-0.963229	-0.418421	0.0636424	0.291477	0.779697	1.06074	0.624981	-0.418421	0.0636424	0.291477	0.703497	1.47809	0.963229	0.285076	1.54174	1.25471	1.48319	2.53884	1.58821	19.2204	60.7262	20.9987	0.990636	100	OK	19.0404	60.1575	20.8021	19 : 60 : 21 %	0	60.1575	19.0404	20.8021
		400	34.9138	59.4513	59.4513	-0.0197128	-0.126934	-0.261064	-0.703497	-1.47809	-0.963229	-0.0197128	-0.126934	-0.261064	0.779697	1.06074	0.624981	-0.0197128	-0.126934	-0.261064	0.703497	1.47809	0.963229	0.683784	1.35116	0.702165	1.48319	2.53884	1.58821	46.1022	53.2197	55.7889	0.644701	100	OK	29.7221	34.3108	35.9671	30 : 34 : 36 %	0	34.3108	29.7221	35.9671
		340	34.3082	50.1938	50.1938	-0.139325	-0.187185	0.0176603	-0.703497	-1.47809	-0.963229	-0.139325	-0.187185	0.0176603	0.779697	1.06074	0.624981	-0.139325	-0.187185	0.0176603	0.703497	1.47809	0.963229	0.564172	1.29091	0.98089	1.48319	2.53884	1.58821	38.0376	50.8465	38.2393	0.786637	100	OK	29.9218	39.9978	30.0804	30 : 40 : 30 %	0	39.9978	29.9218	30.0804
		360	33.9823	54.8958	54.8958	-0.0994544	-0.219611	-0.123908	-0.703497	-1.47809	-0.963229	-0.0994544	-0.219611	-0.123908	0.779697	1.06074	0.624981	-0.0994544	-0.219611	-0.123908	0.703497	1.47809	0.963229	0.604043	1.25848	0.839322	1.48319	2.53884	1.58821	40.7258	49.5693	47.153	0.727547	100	OK	29.6299	36.064	34.306	30 : 36 : 34 %	0	36.064	29.6299	34.306
		290	36.9021	41.3778	41.3778	-0.239002	0.0708837	0.283094	-0.703497	-1.47809	-0.963229	-0.239002	0.0708837	0.283094	0.779697	1.06074	0.624981	-0.239002	0.0708837	0.283094	0.703497	1.47809	0.963229	0.464495	1.54898	1.24632	1.48319	2.53884	1.58821	31.3172	61.0114	21.5266	0.878309	100	OK	27.5062	53.5868	18.907	28 : 54 : 19 %	0	53.5868	27.5062	18.907
		188	38.2664	50.1363	50.1363	-0.442343	0.206625	0.0193929	-0.703497	-1.47809	-0.963229	-0.442343	0.206625	0.0193929	0.779697	1.06074	0.624981	-0.442343	0.206625	0.0193929	0.703497	1.47809	0.963229	0.261154	1.68472	0.982622	1.48319	2.53884	1.58821	17.6075	66.358	38.1302	0.81903	100	OK	14.4211	54.3491	31.2298	14 : 54 : 31 %	0	54.3491	14.4211	31.2298
		370	30.5206	62.2588	62.2588	-0.079519	-0.564021	-0.345593	-0.703497	-1.47809	-0.963229	-0.079519	-0.564021	-0.345593	0.779697	1.06074	0.624981	-0.079519	-0.564021	-0.345593	0.703497	1.47809	0.963229	0.623978	0.914074	0.617637	1.48319	2.53884	1.58821	42.0699	36.0037	61.1111	0.71847	100	OK	30.2259	25.8675	43.9065	30 : 26 : 44 %	0	25.8675	30.2259	43.9065
		380	35.4244	56.4514	56.4514	-0.0595836	-0.0761367	-0.170742	-0.703497	-1.47809	-0.963229	-0.0595836	-0.0761367	-0.170742	0.779697	1.06074	0.624981	-0.0595836	-0.0761367	-0.170742	0.703497	1.47809	0.963229	0.643913	1.40196	0.792487	1.48319	2.53884	1.58821	43.414	55.2205	50.1019	0.67233	100	OK	29.1885	37.1264	33.685	29 : 37 : 34 %	0	37.1264	29.1885	33.685
		250	37.0413	39.5525	39.5525	-0.318744	0.0847365	0.338048	-0.703497	-1.47809	-0.963229	-0.318744	0.0847365	0.338048	0.779697	1.06074	0.624981	-0.318744	0.0847365	0.338048	0.703497	1.47809	0.963229	0.384753	1.56283	1.30128	1.48319	2.53884	1.58821	25.9409	61.557	18.0664	0.94729	100	OK	24.5735	58.3124	17.1141	25 : 58 : 17 %	0	58.3124	24.5735	17.1141
		420	38.4354	56.4452	56.4452	0.020158	0.223439	-0.170556	-0.703497	-1.47809	-0.963229	0.020158	0.223439	-0.170556	0.779697	1.06074	0.624981	0.020158	0.223439	-0.170556	0.703497	1.47809	0.963229	0.723655	1.70153	0.792673	1.48319	2.53884	1.58821	48.7903	67.0202	50.0902	0.60277	100	OK	29.4093	40.3978	30.1929	29 : 40 : 30 %	0	40.3978	29.4093	30.1929
		500	35.6648	59.5619	59.5619	0.179641	-0.0522121	-0.264394	-0.703497	-1.47809	-0.963229	0.179641	-0.0522121	-0.264394	0.779697	1.06074	0.624981	0.179641	-0.0522121	-0.264394	0.703497	1.47809	0.963229	0.883138	1.42588	0.698835	1.48319	2.53884	1.58821	59.543	56.1629	55.9985	0.582396	100	OK	34.6776	32.709	32.6133	35 : 33 : 33 %	0	32.709	34.6776	32.6133
		350	34.5238	44.6245	44.6245	-0.11939	-0.165735	0.185341	-0.703497	-1.47809	-0.963229	-0.11939	-0.165735	0.185341	0.779697	1.06074	0.624981	-0.11939	-0.165735	0.185341	0.703497	1.47809	0.963229	0.584107	1.31236	1.14857	1.48319	2.53884	1.58821	39.3817	51.6914	27.6815	0.842073	100	OK	33.1623	43.5279	23.3098	33 : 44 : 23 %	0	43.5279	33.1623	23.3098
		456	38.6194	45.2716	45.2716	0.0919254	0.241748	0.165859	-0.703497	-1.47809	-0.963229	0.0919254	0.241748	0.165859	0.779697	1.06074	0.624981	0.0919254	0.241748	0.165859	0.703497	1.47809	0.963229	0.795422	1.71984	1.12909	1.48319	2.53884	1.58821	53.629	67.7414	28.9082	0.665431	100	OK	35.6864	45.0772	19.2364	36 : 45 : 19 %	0	45.0772	35.6864	19.2364
		470	34.9474	45.9759	45.9759	0.119835	-0.123593	0.144653	-0.703497	-1.47809	-0.963229	0.119835	-0.123593	0.144653	0.779697	1.06074	0.624981	0.119835	-0.123593	0.144653	0.703497	1.47809	0.963229	0.823332	1.3545	1.10788	1.48319	2.53884	1.58821	55.5108	53.3513	30.2433	0.71888	100	OK	39.9056	38.3532	21.7413	40 : 38 : 22 %	0	38.3532	39.9056	21.7413
		400	39.0995	39.934	39.934	-0.0197128	0.289517	0.326563	-0.703497	-1.47809	-0.963229	-0.0197128	0.289517	0.326563	0.779697	1.06074	0.624981	-0.0197128	0.289517	0.326563	0.703497	1.47809	0.963229	0.683784	1.76761	1.28979	1.48319	2.53884	1.58821	46.1022	69.6229	18.7896	0.743413	100	OK	34.273	51.7586	13.9684	34 : 52 : 14 %	0	51.7586	34.273	13.9684
		300	37.4739	40	40	-0.219067	0.127779	0.324576	-0.703497	-1.47809	-0.963229	-0.219067	0.127779	0.324576	0.779697	1.06074	0.624981	-0.219067	0.127779	0.324576	0.703497	1.47809	0.963229	0.48443	1.60587	1.28781	1.48319	2.53884	1.58821	32.6613	63.2524	18.9147	0.870865	100	OK	28.4436	55.0843	16.4721	28 : 55 : 16 %	0	55.0843	28.4436	16.4721
		240	34.0811	52.8709	52.8709	-0.338679	-0.209781	-0.0629406	-0.703497	-1.47809	-0.963229	-0.338679	-0.209781	-0.0629406	0.779697	1.06074	0.624981	-0.338679	-0.209781	-0.0629406	0.703497	1.47809	0.963229	0.364818	1.26831	0.900289	1.48319	2.53884	1.58821	24.5968	49.9565	43.3143	0.84841	100	OK	20.8681	42.3836	36.7482	21 : 42 : 37 %	0	42.3836	20.8681	36.7482
		380	35.2256	46.4573	46.4573	-0.0595836	-0.0959095	0.13016	-0.703497	-1.47809	-0.963229	-0.0595836	-0.0959095	0.13016	0.779697	1.06074	0.624981	-0.0595836	-0.0959095	0.13016	0.703497	1.47809	0.963229	0.643913	1.38219	1.09339	1.48319	2.53884	1.58821	43.414	54.4417	31.1559	0.775124	100	OK	33.6512	42.1991	24.1497	34 : 42 : 24 %	0	42.1991	33.6512	24.1497
		340	32.0639	60.088	60.088	-0.139325	-0.41048	-0.280232	-0.703497	-1.47809	-0.963229	-0.139325	-0.41048	-0.280232	0.779697	1.06074	0.624981	-0.139325	-0.41048	-0.280232	0.703497	1.47809	0.963229	0.564172	1.06761	0.682997	1.48319	2.53884	1.58821	38.0376	42.0514	56.9958	0.729476	100	OK	27.7475	30.6754	41.577	28 : 31 : 42 %	0	30.6754	27.7475	41.577
		500	35.376	49.0709	49.0709	0.179641	-0.0809432	0.0514704	-0.703497	-1.47809	-0.963229	0.179641	-0.0809432	0.0514704	0.779697	1.06074	0.624981	0.179641	-0.0809432	0.0514704	0.703497	1.47809	0.963229	0.883138	1.39715	1.0147	1.48319	2.53884	1.58821	59.543	55.0312	36.1105	0.663637	100	OK	39.515	36.5208	23.9643	40 : 37 : 24 %	0	36.5208	39.515	23.9643
		400	34.3494	46.492	46.492	-0.0197128	-0.183092	0.129116	-0.703497	-1.47809	-0.963229	-0.0197128	-0.183092	0.129116	0.779697	1.06074	0.624981	-0.0197128	-0.183092	0.129116	0.703497	1.47809	0.963229	0.683784	1.295	1.09234	1.48319	2.53884	1.58821	46.1022	51.0078	31.2216	0.779232	100	OK	35.9243	39.7469	24.3289	36 : 40 : 24 %	0	39.7469	35.9243	24.3289
		504	36.75	49.2653	49.2653	0.187615	0.0557557	0.0456162	-0.703497	-1.47809	-0.963229	0.187615	0.0557557	0.0456162	0.779697	1.06074	0.624981	0.187615	0.0557557	0.0456162	0.703497	1.47809	0.963229	0.891112	1.53385	1.00885	1.48319	2.53884	1.58821	60.0806	60.4155	36.4791	0.637043	100	OK	38.274	38.4873	23.2388	38 : 38 : 23 %	0	38.4873	38.274	23.2388
		352	37.8706	40.9205	40.9205	-0.115403	0.16725	0.296861	-0.703497	-1.47809	-0.963229	-0.115403	0.16725	0.296861	0.779697	1.06074	0.624981	-0.115403	0.16725	0.296861	0.703497	1.47809	0.963229	0.588094	1.64534	1.26009	1.48319	2.53884	1.58821	39.6505	64.807	20.6597	0.79925	100	OK	31.6907	51.797	16.5123	32 : 52 : 17 %	0	51.797	31.6907	16.5123
		510	36.6718	45.9627	45.9627	0.199577	0.0479757	0.145052	-0.703497	-1.47809	-0.963229	0.199577	0.0479757	0.145052	0.779697	1.06074	0.624981	0.199577	0.0479757	0.145052	0.703497	1.47809	0.963229	0.903074	1.52607	1.10828	1.48319	2.53884	1.58821	60.8871	60.1091	30.2182	0.661313	100	OK	40.2654	39.7509	19.9837	40 : 40 : 20 %	0	39.7509	40.2654	19.9837
		438	38.9961	51.9057	51.9057	0.0560417	0.279231	-0.0338815	-0.703497	-1.47809	-0.963229	0.0560417	0.279231	-0.0338815	0.779697	1.06074	0.624981	0.0560417	0.279231	-0.0338815	0.703497	1.47809	0.963229	0.759539	1.75733	0.929348	1.48319	2.53884	1.58821	51.2097	69.2178	41.4846	0.617619	100	OK	31.6281	42.7502	25.6217	32 : 43 : 26 %	0	42.7502	31.6281	25.6217
		410	38.651	41.044	41.044	0.0002226	0.244888	0.293143	-0.703497	-1.47809	-0.963229	0.0002226	0.244888	0.293143	0.779697	1.06074	0.624981	0.0002226	0.244888	0.293143	0.703497	1.47809	0.963229	0.70372	1.72298	1.25637	1.48319	2.53884	1.58821	47.4462	67.8651	20.8938	0.734187	100	OK	34.8344	49.8256	15.34	35 : 50 : 15 %	0	49.8256	34.8344	15.34
		530	35.2713	56.0521	56.0521	0.239447	-0.0913628	-0.158721	-0.703497	-1.47809	-0.963229	0.239447	-0.0913628	-0.158721	0.779697	1.06074	0.624981	0.239447	-0.0913628	-0.158721	0.703497	1.47809	0.963229	0.942944	1.38673	0.804509	1.48319	2.53884	1.58821	63.5753	54.6208	49.3449	0.596869	100	OK	37.9461	32.6014	29.4525	38 : 33 : 29 %	0	32.6014	37.9461	29.4525
		440	37.2967	50.1932	50.1932	0.0600288	0.110153	0.0176804	-0.703497	-1.47809	-0.963229	0.0600288	0.110153	0.0176804	0.779697	1.06074	0.624981	0.0600288	0.110153	0.0176804	0.703497	1.47809	0.963229	0.763526	1.58825	0.98091	1.48319	2.53884	1.58821	51.4785	62.5581	38.238	0.656708	100	OK	33.8063	41.0824	25.1112	34 : 41 : 25 %	0	41.0824	33.8063	25.1112
		410	38.6007	43.2	43.2	0.0002226	0.23989	0.22823	-0.703497	-1.47809	-0.963229	0.0002226	0.23989	0.22823	0.779697	1.06074	0.624981	0.0002226	0.23989	0.22823	0.703497	1.47809	0.963229	0.70372	1.71798	1.19146	1.48319	2.53884	1.58821	47.4462	67.6682	24.981	0.713799	100	OK	33.8671	48.3015	17.8314	34 : 48 : 18 %	0	48.3015	33.8671	17.8314
		510	39.6462	45.9871	45.9871	0.199577	0.343908	0.144318	-0.703497	-1.47809	-0.963229	0.199577	0.343908	0.144318	0.779697	1.06074	0.624981	0.199577	0.343908	0.144318	0.703497	1.47809	0.963229	0.903074	1.822	1.10755	1.48319	2.53884	1.58821	60.8871	71.7653	30.2644	0.61381	100	OK	37.3731	44.0503	18.5766	37 : 44 : 19 %	0	44.0503	37.3731	18.5766
		410	33.1473	50.5948	50.5948	0.0002226	-0.302686	0.00558664	-0.703497	-1.47809	-0.963229	0.0002226	-0.302686	0.00558664	0.779697	1.06074	0.624981	0.0002226	-0.302686	0.00558664	0.703497	1.47809	0.963229	0.70372	1.17541	0.968816	1.48319	2.53884	1.58821	47.4462	46.2972	38.9995	0.753336	100	OK	35.743	34.8773	29.3797	36 : 35 : 29 %	0	34.8773	35.743	29.3797
		530	37.8986	55.7624	55.7624	0.239447	0.170029	-0.149998	-0.703497	-1.47809	-0.963229	0.239447	0.170029	-0.149998	0.779697	1.06074	0.624981	0.239447	0.170029	-0.149998	0.703497	1.47809	0.963229	0.942944	1.64812	0.813232	1.48319	2.53884	1.58821	63.5753	64.9165	48.7957	0.564056	100	OK	35.86	36.6165	27.5235	36 : 37 : 28 %	0	36.6165	35.86	27.5235
		440	39.0504	57.571	57.571	0.0600288	0.284628	-0.204452	-0.703497	-1.47809	-0.963229	0.0600288	0.284628	-0.204452	0.779697	1.06074	0.624981	0.0600288	0.284628	-0.204452	0.703497	1.47809	0.963229	0.763526	1.76272	0.758778	1.48319	2.53884	1.58821	51.4785	69.4304	52.2243	0.57759	100	OK	29.7335	40.1023	30.1643	30 : 40 : 30 %	0	40.1023	29.7335	30.1643
		480	38.6555	52.3367	52.3367	0.13977	0.245336	-0.0468588	-0.703497	-1.47809	-0.963229	0.13977	0.245336	-0.0468588	0.779697	1.06074	0.624981	0.13977	0.245336	-0.0468588	0.703497	1.47809	0.963229	0.843267	1.72343	0.916371	1.48319	2.53884	1.58821	56.8548	67.8827	42.3017	0.598662	100	OK	34.0368	40.6388	25.3244	34 : 41 : 25 %	0	40.6388	34.0368	25.3244
		550	38.0753	53.6935	53.6935	0.279318	0.187615	-0.0877068	-0.703497	-1.47809	-0.963229	0.279318	0.187615	-0.0877068	0.779697	1.06074	0.624981	0.279318	0.187615	-0.0877068	0.703497	1.47809	0.963229	0.982815	1.66571	0.875523	1.48319	2.53884	1.58821	66.2634	65.6092	44.8736	0.565783	100	OK	37.4907	37.1206	25.3887	37 : 37 : 25 %	0	37.1206	37.4907	25.3887
		510	34.2276	49.9129	49.9129	0.199577	-0.195201	0.0261182	-0.703497	-1.47809	-0.963229	0.199577	-0.195201	0.0261182	0.779697	1.06074	0.624981	0.199577	-0.195201	0.0261182	0.703497	1.47809	0.963229	0.903074	1.28289	0.989348	1.48319	2.53884	1.58821	60.8871	50.5308	37.7068	0.67058	100	OK	40.8297	33.8849	25.2854	41 : 34 : 25 %	0	33.8849	40.8297	25.2854
		540	37.2619	41.388	41.388	0.259383	0.106687	0.282786	-0.703497	-1.47809	-0.963229	0.259383	0.106687	0.282786	0.779697	1.06074	0.624981	0.259383	0.106687	0.282786	0.703497	1.47809	0.963229	0.96288	1.58478	1.24602	1.48319	2.53884	1.58821	64.9194	62.4216	21.5459	0.671651	100	OK	43.6031	41.9255	14.4713	44 : 42 : 14 %	0	41.9255	43.6031	14.4713
		470	38.8601	56.1419	56.1419	0.119835	0.265696	-0.161424	-0.703497	-1.47809	-0.963229	0.119835	0.265696	-0.161424	0.779697	1.06074	0.624981	0.119835	0.265696	-0.161424	0.703497	1.47809	0.963229	0.823332	1.74379	0.801805	1.48319	2.53884	1.58821	55.5108	68.6847	49.5152	0.57567	100	OK	31.9559	39.5397	28.5044	32 : 40 : 29 %	0	39.5397	31.9559	28.5044
		550	34.1134	49.7452	49.7452	0.279318	-0.206566	0.0311688	-0.703497	-1.47809	-0.963229	0.279318	-0.206566	0.0311688	0.779697	1.06074	0.624981	0.279318	-0.206566	0.0311688	0.703497	1.47809	0.963229	0.982815	1.27153	0.994398	1.48319	2.53884	1.58821	66.2634	50.0831	37.3888	0.650469	100	OK	43.1023	32.5775	24.3202	43 : 33 : 24 %	0	32.5775	43.1023	24.3202
		580	33.6301	49.8612	49.8612	0.339124	-0.254656	0.0276745	-0.703497	-1.47809	-0.963229	0.339124	-0.254656	0.0276745	0.779697	1.06074	0.624981	0.339124	-0.254656	0.0276745	0.703497	1.47809	0.963229	1.04262	1.22344	0.990904	1.48319	2.53884	1.58821	70.2957	48.189	37.6088	0.640642	100	OK	45.0344	30.8719	24.0938	45 : 31 : 24 %	0	30.8719	45.0344	24.0938
		480	37.7382	42.8373	42.8373	0.13977	0.154079	0.239152	-0.703497	-1.47809	-0.963229	0.13977	0.154079	0.239152	0.779697	1.06074	0.624981	0.13977	0.154079	0.239152	0.703497	1.47809	0.963229	0.843267	1.63217	1.20238	1.48319	2.53884	1.58821	56.8548	64.2883	24.2933	0.687586	100	OK	39.0926	44.2037	16.7037	39 : 44 : 17 %	0	44.2037	39.0926	16.7037
		367	38.3369	39.575	39.575	-0.0854996	0.213644	0.337373	-0.703497	-1.47809	-0.963229	-0.0854996	0.213644	0.337373	0.779697	1.06074	0.624981	-0.0854996	0.213644	0.337373	0.703497	1.47809	0.963229	0.617997	1.69174	1.3006	1.48319	2.53884	1.58821	41.6667	66.6345	18.1089	0.791076	100	OK	32.9615	52.7129	14.3255	33 : 53 : 14 %	0	52.7129	32.9615	14.3255
		540	40.302	49.3519	49.3519	0.259383	0.409152	0.0430088	-0.703497	-1.47809	-0.963229	0.259383	0.409152	0.0430088	0.779697	1.06074	0.624981	0.259383	0.409152	0.0430088	0.703497	1.47809	0.963229	0.96288	1.88725	1.00624	1.48319	2.53884	1.58821	64.9194	74.3351	36.6433	0.568512	100	OK	36.9074	42.2604	20.8321	37 : 42 : 21 %	0	42.2604	36.9074	20.8321
		460	35.5685	54.8798	54.8798	0.0998996	-0.0617939	-0.123424	-0.703497	-1.47809	-0.963229	0.0998996	-0.0617939	-0.123424	0.779697	1.06074	0.624981	0.0998996	-0.0617939	-0.123424	0.703497	1.47809	0.963229	0.803397	1.4163	0.839805	1.48319	2.53884	1.58821	54.1667	55.7854	47.1226	0.63664	100	OK	34.4847	35.5152	30.0001	34 : 36 : 30 %	0	35.5152	34.4847	30.0001
		450	38.0791	41.7577	41.7577	0.0799642	0.187991	0.271656	-0.703497	-1.47809	-0.963229	0.0799642	0.187991	0.271656	0.779697	1.06074	0.624981	0.0799642	0.187991	0.271656	0.703497	1.47809	0.963229	0.783461	1.66609	1.23489	1.48319	2.53884	1.58821	52.8226	65.624	22.2467	0.710766	100	OK	37.5445	46.6433	15.8122	38 : 47 : 16 %	0	46.6433	37.5445	15.8122
		470	40.3614	36.8889	36.8889	0.119835	0.415069	0.418245	-0.703497	-1.47809	-0.963229	0.119835	0.415069	0.418245	0.779697	1.06074	0.624981	0.119835	0.415069	0.418245	0.703497	1.47809	0.963229	0.823332	1.89316	1.38147	1.48319	2.53884	1.58821	55.5108	74.5682	13.0169	0.698832	100	OK	38.7927	52.1107	9.09662	39 : 52 : 9 %	0	52.1107	38.7927	9.09662
		500	38.5641	44.4764	44.4764	0.179641	0.236246	0.189802	-0.703497	-1.47809	-0.963229	0.179641	0.236246	0.189802	0.779697	1.06074	0.624981	0.179641	0.236246	0.189802	0.703497	1.47809	0.963229	0.883138	1.71434	1.15303	1.48319	2.53884	1.58821	59.543	67.5247	27.4006	0.647382	100	OK	38.5471	43.7143	17.7387	39 : 44 : 18 %	0	43.7143	38.5471	17.7387
		580	35.007	50.7136	50.7136	0.339124	-0.117663	0.00201123	-0.703497	-1.47809	-0.963229	0.339124	-0.117663	0.00201123	0.779697	1.06074	0.624981	0.339124	-0.117663	0.00201123	0.703497	1.47809	0.963229	1.04262	1.36043	0.965241	1.48319	2.53884	1.58821	70.2957	53.5849	39.2246	0.613101	100	OK	43.0984	32.8529	24.0487	43 : 33 : 24 %	0	32.8529	43.0984	24.0487
		640	33.1691	45.4334	45.4334	0.458737	-0.300516	0.160987	-0.703497	-1.47809	-0.963229	0.458737	-0.300516	0.160987	0.779697	1.06074	0.624981	0.458737	-0.300516	0.160987	0.703497	1.47809	0.963229	1.16223	1.17758	1.12422	1.48319	2.53884	1.58821	78.3602	46.3826	29.2149	0.649529	100	OK	50.8972	30.1269	18.9759	51 : 30 : 19 %	0	30.1269	50.8972	18.9759
		600	36.3864	35.2917	35.2917	0.378995	0.019585	0.466334	-0.703497	-1.47809	-0.963229	0.378995	0.019585	0.466334	0.779697	1.06074	0.624981	0.378995	0.019585	0.466334	0.703497	1.47809	0.963229	1.08249	1.49768	1.42956	1.48319	2.53884	1.58821	72.9839	58.9908	9.98899	0.704406	100	OK	51.4102	41.5535	7.0363	51 : 42 : 7 %	0	41.5535	51.4102	7.0363
		580	41.0088	47.6667	47.6667	0.339124	0.479474	0.093748	-0.703497	-1.47809	-0.963229	0.339124	0.479474	0.093748	0.779697	1.06074	0.624981	0.339124	0.479474	0.093748	0.703497	1.47809	0.963229	1.04262	1.95757	1.05698	1.48319	2.53884	1.58821	70.2957	77.105	33.4485	0.552947	100	OK	38.8698	42.635	18.4953	39 : 43 : 18 %	0	42.635	38.8698	18.4953
		480	40.0612	49.3333	49.3333	0.13977	0.385193	0.043568	-0.703497	-1.47809	-0.963229	0.13977	0.385193	0.043568	0.779697	1.06074	0.624981	0.13977	0.385193	0.043568	0.703497	1.47809	0.963229	0.843267	1.86329	1.0068	1.48319	2.53884	1.58821	56.8548	73.3914	36.608	0.599325	100	OK	34.0745	43.9853	21.9401	34 : 44 : 22 %	0	43.9853	34.0745	21.9401
		690	42.8893	35.6923	35.6923	0.558414	0.666573	0.454272	-0.703497	-1.47809	-0.963229	0.558414	0.666573	0.454272	0.779697	1.06074	0.624981	0.558414	0.666573	0.454272	0.703497	1.47809	0.963229	1.26191	2.14467	1.4175	1.48319	2.53884	1.58821	85.0806	84.4745	10.7485	0.55462	100	OK	47.1874	46.8512	5.96133	47 : 47 : 6 %	0	46.8512	47.1874	5.96133
		650	38.6801	35.587	35.587	0.478672	0.247789	0.457443	-0.703497	-1.47809	-0.963229	0.478672	0.247789	0.457443	0.779697	1.06074	0.624981	0.478672	0.247789	0.457443	0.703497	1.47809	0.963229	1.18217	1.72588	1.42067	1.48319	2.53884	1.58821	79.7043	67.9793	10.5489	0.631981	100	OK	50.3716	42.9617	6.66668	50 : 43 : 7 %	0	42.9617	50.3716	6.66668
		450	34.4828	36.4532	36.4532	0.0799642	-0.169819	0.431362	-0.703497	-1.47809	-0.963229	0.0799642	-0.169819	0.431362	0.779697	1.06074	0.624981	0.0799642	-0.169819	0.431362	0.703497	1.47809	0.963229	0.783461	1.30828	1.39459	1.48319	2.53884	1.58821	52.8226	51.5305	12.191	0.858044	100	OK	45.3241	44.2155	10.4604	45 : 44 : 10 %	0	44.2155	45.3241	10.4604
		650	36.1783	48.6017	48.6017	0.478672	-0.00112003	0.0655954	-0.703497	-1.47809	-0.963229	0.478672	-0.00112003	0.0655954	0.779697	1.06074	0.624981	0.478672	-0.00112003	0.0655954	0.703497	1.47809	0.963229	1.18217	1.47697	1.02882	1.48319	2.53884	1.58821	79.7043	58.1753	35.2211	0.577698	100	OK	46.045	33.6078	20.3472	46 : 34 : 20 %	0	33.6078	46.045	20.3472
		660	36.5934	48.2963	48.2963	0.498608	0.0401758	0.0747911	-0.703497	-1.47809	-0.963229	0.498608	0.0401758	0.0747911	0.779697	1.06074	0.624981	0.498608	0.0401758	0.0747911	0.703497	1.47809	0.963229	1.2021	1.51827	1.03802	1.48319	2.53884	1.58821	81.0484	59.8018	34.6421	0.569825	100	OK	46.1834	34.0766	19.74	46 : 34 : 20 %	0	34.0766	46.1834	19.74
		520	34.5536	42.3824	42.3824	0.219512	-0.162774	0.252846	-0.703497	-1.47809	-0.963229	0.219512	-0.162774	0.252846	0.779697	1.06074	0.624981	0.219512	-0.162774	0.252846	0.703497	1.47809	0.963229	0.923009	1.31532	1.21608	1.48319	2.53884	1.58821	62.2312	51.8081	23.4311	0.72743	100	OK	45.2688	37.6867	17.0445	45 : 38 : 17 %	0	37.6867	45.2688	17.0445
		650	39.359	37.9703	37.9703	0.478672	0.31533	0.385686	-0.703497	-1.47809	-0.963229	0.478672	0.31533	0.385686	0.779697	1.06074	0.624981	0.478672	0.31533	0.385686	0.703497	1.47809	0.963229	1.18217	1.79343	1.34891	1.48319	2.53884	1.58821	79.7043	70.6397	15.067	0.604555	100	OK	48.1856	42.7056	9.10881	48 : 43 : 9 %	0	42.7056	48.1856	9.10881
		610	39.9791	33.4913	33.4913	0.398931	0.377028	0.520539	-0.703497	-1.47809	-0.963229	0.398931	0.377028	0.520539	0.779697	1.06074	0.624981	0.398931	0.377028	0.520539	0.703497	1.47809	0.963229	1.10243	1.85512	1.48377	1.48319	2.53884	1.58821	74.328	73.0698	6.57608	0.649461	100	OK	48.2731	47.456	4.27091	48 : 47 : 4 %	0	47.456	48.2731	4.27091
		500	38.0155	35.6227	35.6227	0.179641	0.181665	0.456368	-0.703497	-1.47809	-0.963229	0.179641	0.181665	0.456368	0.779697	1.06074	0.624981	0.179641	0.181665	0.456368	0.703497	1.47809	0.963229	0.883138	1.65976	1.4196	1.48319	2.53884	1.58821	59.543	65.3748	10.6165	0.73782	100	OK	43.932	48.2349	7.83308	44 : 48 : 8 %	0	48.2349	43.932	7.83308
		499	42.0635	43.8155	43.8155	0.177648	0.584411	0.209699	-0.703497	-1.47809	-0.963229	0.177648	0.584411	0.209699	0.779697	1.06074	0.624981	0.177648	0.584411	0.209699	0.703497	1.47809	0.963229	0.881145	2.06251	1.17293	1.48319	2.53884	1.58821	59.4086	81.2383	26.1478	0.59954	100	OK	35.6178	48.7055	15.6766	36 : 49 : 16 %	0	48.7055	35.6178	15.6766
		580	40.4218	40.8949	40.8949	0.339124	0.421075	0.297633	-0.703497	-1.47809	-0.963229	0.339124	0.421075	0.297633	0.779697	1.06074	0.624981	0.339124	0.421075	0.297633	0.703497	1.47809	0.963229	1.04262	1.89917	1.26086	1.48319	2.53884	1.58821	70.2957	74.8048	20.6111	0.603458	100	OK	42.4205	45.1416	12.4379	42 : 45 : 12 %	0	45.1416	42.4205	12.4379
		640	39.0335	34.0356	34.0356	0.458737	0.282944	0.504153	-0.703497	-1.47809	-0.963229	0.458737	0.282944	0.504153	0.779697	1.06074	0.624981	0.458737	0.282944	0.504153	0.703497	1.47809	0.963229	1.16223	1.76104	1.46738	1.48319	2.53884	1.58821	78.3602	69.364	7.6078	0.643782	100	OK	50.4469	44.6553	4.89777	50 : 45 : 5 %	0	44.6553	50.4469	4.89777
		700	41.1595	31.5696	31.5696	0.578349	0.494469	0.5784	-0.703497	-1.47809	-0.963229	0.578349	0.494469	0.5784	0.779697	1.06074	0.624981	0.578349	0.494469	0.5784	0.703497	1.47809	0.963229	1.28185	1.97256	1.54163	1.48319	2.53884	1.58821	86.4247	77.6956	2.93294	0.598611	100	OK	51.7348	46.5095	1.75569	52 : 47 : 2 %	0	46.5095	51.7348	1.75569
		110	32.8165	77.1654	77.1654	-0.597839	-0.335596	-0.794398	-0.703497	-1.47809	-0.963229	-0.597839	-0.335596	-0.794398	0.779697	1.06074	0.624981	-0.597839	-0.335596	-0.794398	0.703497	1.47809	0.963229	0.105658	1.1425	0.168831	1.48319	2.53884	1.58821	7.12365	45.0009	89.3697	0.706742	100	OK	5.03459	31.804	63.1614	5 : 32 : 63 %	0	31.804	5.03459	63.1614
		330	30.8176	59.8413	59.8413	-0.159261	-0.534476	-0.272805	-0.703497	-1.47809	-0.963229	-0.159261	-0.534476	-0.272805	0.779697	1.06074	0.624981	-0.159261	-0.534476	-0.272805	0.703497	1.47809	0.963229	0.544236	0.943619	0.690424	1.48319	2.53884	1.58821	36.6935	37.1674	56.5281	0.766935	100	OK	28.1416	28.505	43.3534	28 : 29 : 43 %	0	28.505	28.1416	43.3534
		197	35.4331	65.4708	65.4708	-0.424401	-0.0752695	-0.4423	-0.703497	-1.47809	-0.963229	-0.424401	-0.0752695	-0.4423	0.779697	1.06074	0.624981	-0.424401	-0.0752695	-0.4423	0.703497	1.47809	0.963229	0.279096	1.40283	0.520929	1.48319	2.53884	1.58821	18.8172	55.2547	67.2002	0.707854	100	OK	13.3198	39.1122	47.5679	13 : 39 : 48 %	0	39.1122	13.3198	47.5679
		190	25.7549	81.2717	81.2717	-0.438356	-1.03818	-0.918033	-0.703497	-1.47809	-0.963229	-0.438356	-1.03818	-0.918033	0.779697	1.06074	0.624981	-0.438356	-1.03818	-0.918033	0.703497	1.47809	0.963229	0.265141	0.439914	0.0451967	1.48319	2.53884	1.58821	17.8763	17.3274	97.1542	0.755527	100	OK	13.5061	13.0913	73.4026	14 : 13 : 73 %	0	13.0913	13.5061	73.4026
		168	33.9768	76.1136	76.1136	-0.482214	-0.220155	-0.762733	-0.703497	-1.47809	-0.963229	-0.482214	-0.220155	-0.762733	0.779697	1.06074	0.624981	-0.482214	-0.220155	-0.762733	0.703497	1.47809	0.963229	0.221283	1.25794	0.200496	1.48319	2.53884	1.58821	14.9194	49.5479	87.376	0.658574	100	OK	9.8255	32.631	57.5435	10 : 33 : 58 %	0	32.631	9.8255	57.5435
		256	34.1518	56.112	56.112	-0.306783	-0.202748	-0.160525	-0.703497	-1.47809	-0.963229	-0.306783	-0.202748	-0.160525	0.779697	1.06074	0.624981	-0.306783	-0.202748	-0.160525	0.703497	1.47809	0.963229	0.396714	1.27535	0.802704	1.48319	2.53884	1.58821	26.7473	50.2335	49.4586	0.790893	100	OK	21.1543	39.7293	39.1164	21 : 40 : 39 %	0	39.7293	21.1543	39.1164
		186	31.6901	82.7729	82.7729	-0.44633	-0.447665	-0.963229	-0.703497	-1.47809	-0.963229	-0.44633	-0.447665	-0.963229	0.779697	1.06074	0.624981	-0.44633	-0.447665	-0.963229	0.703497	1.47809	0.963229	0.257167	1.03043	0	1.48319	2.53884	1.58821	17.3387	40.5867	100	0.63321	100	OK	10.979	25.6999	63.321	11 : 26 : 63 %	0	25.6999	10.979	63.321
		312	33.8753	66.4036	66.4036	-0.195144	-0.230253	-0.470382	-0.703497	-1.47809	-0.963229	-0.195144	-0.230253	-0.470382	0.779697	1.06074	0.624981	-0.195144	-0.230253	-0.470382	0.703497	1.47809	0.963229	0.508353	1.24784	0.492847	1.48319	2.53884	1.58821	34.2742	49.1502	68.9684	0.656199	100	OK	22.4907	32.2523	45.257	22 : 32 : 45 %	0	32.2523	22.4907	45.257
		140	35.873	80.7309	80.7309	-0.538033	-0.031498	-0.901749	-0.703497	-1.47809	-0.963229	-0.538033	-0.031498	-0.901749	0.779697	1.06074	0.624981	-0.538033	-0.031498	-0.901749	0.703497	1.47809	0.963229	0.165464	1.4466	0.0614804	1.48319	2.53884	1.58821	11.1559	56.9787	96.1289	0.608778	100	OK	6.79147	34.6874	58.5211	7 : 35 : 59 %	0	34.6874	6.79147	58.5211
		240	36.3636	75.2549	75.2549	-0.338679	0.0173153	-0.736879	-0.703497	-1.47809	-0.963229	-0.338679	0.0173153	-0.736879	0.779697	1.06074	0.624981	-0.338679	0.0173153	-0.736879	0.703497	1.47809	0.963229	0.364818	1.49541	0.226351	1.48319	2.53884	1.58821	24.5968	58.9014	85.7481	0.590855	100	OK	14.5331	34.8022	50.6647	15 : 35 : 51 %	0	34.8022	14.5331	50.6647
		430	32.2812	63.9802	63.9802	0.0400934	-0.388858	-0.397421	-0.703497	-1.47809	-0.963229	0.0400934	-0.388858	-0.397421	0.779697	1.06074	0.624981	0.0400934	-0.388858	-0.397421	0.703497	1.47809	0.963229	0.74359	1.08924	0.565808	1.48319	2.53884	1.58821	50.1344	42.903	64.3745	0.635276	100	OK	31.8492	27.2552	40.8956	32 : 27 : 41 %	0	27.2552	31.8492	40.8956
		230	34.4322	68.5106	68.5106	-0.358615	-0.174846	-0.533822	-0.703497	-1.47809	-0.963229	-0.358615	-0.174846	-0.533822	0.779697	1.06074	0.624981	-0.358615	-0.174846	-0.533822	0.703497	1.47809	0.963229	0.344882	1.30325	0.429407	1.48319	2.53884	1.58821	23.2527	51.3326	72.9628	0.677745	100	OK	15.7594	34.7904	49.4502	16 : 35 : 49 %	0	34.7904	15.7594	49.4502
		340	32.5517	67.2712	67.2712	-0.139325	-0.361943	-0.496505	-0.703497	-1.47809	-0.963229	-0.139325	-0.361943	-0.496505	0.779697	1.06074	0.624981	-0.139325	-0.361943	-0.496505	0.703497	1.47809	0.963229	0.564172	1.11615	0.466724	1.48319	2.53884	1.58821	38.0376	43.9631	70.6132	0.655248	100	OK	24.9241	28.8068	46.2692	25 : 29 : 46 %	0	28.8068	24.9241	46.2692
		220	32.3529	76.5018	76.5018	-0.37855	-0.381721	-0.77442	-0.703497	-1.47809	-0.963229	-0.37855	-0.381721	-0.77442	0.779697	1.06074	0.624981	-0.37855	-0.381721	-0.77442	0.703497	1.47809	0.963229	0.324947	1.09637	0.188809	1.48319	2.53884	1.58821	21.9086	43.1841	88.1118	0.652722	100	OK	14.3002	28.1872	57.5125	14 : 28 : 58 %	0	28.1872	14.3002	57.5125
		305	33.871	75.1358	75.1358	-0.209099	-0.230688	-0.733293	-0.703497	-1.47809	-0.963229	-0.209099	-0.230688	-0.733293	0.779697	1.06074	0.624981	-0.209099	-0.230688	-0.733293	0.703497	1.47809	0.963229	0.494398	1.24741	0.229937	1.48319	2.53884	1.58821	33.3333	49.133	85.5223	0.595278	100	OK	19.8426	29.2478	50.9096	20 : 29 : 51 %	0	29.2478	19.8426	50.9096
		302	33.7856	56.3373	56.3373	-0.21508	-0.23918	-0.167309	-0.703497	-1.47809	-0.963229	-0.21508	-0.23918	-0.167309	0.779697	1.06074	0.624981	-0.21508	-0.23918	-0.167309	0.703497	1.47809	0.963229	0.488417	1.23892	0.79592	1.48319	2.53884	1.58821	32.9301	48.7986	49.8857	0.759795	100	OK	25.0201	37.0769	37.9029	25 : 37 : 38 %	0	37.0769	25.0201	37.9029
		380	33.6752	52.5651	52.5651	-0.0595836	-0.250164	-0.0537354	-0.703497	-1.47809	-0.963229	-0.0595836	-0.250164	-0.0537354	0.779697	1.06074	0.624981	-0.0595836	-0.250164	-0.0537354	0.703497	1.47809	0.963229	0.643913	1.22793	0.909494	1.48319	2.53884	1.58821	43.414	48.3659	42.7347	0.743414	100	OK	32.2746	35.9559	31.7695	32 : 36 : 32 %	0	35.9559	32.2746	31.7695
		296	32.1138	58.9381	58.9381	-0.227041	-0.405512	-0.245613	-0.703497	-1.47809	-0.963229	-0.227041	-0.405512	-0.245613	0.779697	1.06074	0.624981	-0.227041	-0.405512	-0.245613	0.703497	1.47809	0.963229	0.476456	1.07258	0.717617	1.48319	2.53884	1.58821	32.1237	42.2471	54.816	0.774073	100	OK	24.8661	32.7023	42.4316	25 : 33 : 42 %	0	32.7023	24.8661	42.4316
		280	32.6923	75.1017	75.1017	-0.258938	-0.347956	-0.732265	-0.703497	-1.47809	-0.963229	-0.258938	-0.347956	-0.732265	0.779697	1.06074	0.624981	-0.258938	-0.347956	-0.732265	0.703497	1.47809	0.963229	0.444559	1.13014	0.230965	1.48319	2.53884	1.58821	29.9731	44.5141	85.4575	0.625216	100	OK	18.7397	27.8309	53.4294	19 : 28 : 53 %	0	27.8309	18.7397	53.4294
		380	34.1256	57.5788	57.5788	-0.0595836	-0.20535	-0.204686	-0.703497	-1.47809	-0.963229	-0.0595836	-0.20535	-0.204686	0.779697	1.06074	0.624981	-0.0595836	-0.20535	-0.204686	0.703497	1.47809	0.963229	0.643913	1.27274	0.758544	1.48319	2.53884	1.58821	43.414	50.131	52.2391	0.685946	100	OK	29.7796	34.3872	35.8332	30 : 34 : 36 %	0	34.3872	29.7796	35.8332
		233	33.2884	54.8466	54.8466	-0.352634	-0.288648	-0.122426	-0.703497	-1.47809	-0.963229	-0.352634	-0.288648	-0.122426	0.779697	1.06074	0.624981	-0.352634	-0.288648	-0.122426	0.703497	1.47809	0.963229	0.350863	1.18945	0.840804	1.48319	2.53884	1.58821	23.6559	46.8501	47.0597	0.850589	100	OK	20.1214	39.8501	40.0284	20 : 40 : 40 %	0	39.8501	20.1214	40.0284
		390	35.6955	63.8431	63.8431	-0.0396482	-0.0491558	-0.393293	-0.703497	-1.47809	-0.963229	-0.0396482	-0.0491558	-0.393293	0.779697	1.06074	0.624981	-0.0396482	-0.0491558	-0.393293	0.703497	1.47809	0.963229	0.663849	1.42894	0.569936	1.48319	2.53884	1.58821	44.7581	56.2832	64.1146	0.605489	100	OK	27.1005	34.0789	38.8206	27 : 34 : 39 %	0	34.0789	27.1005	38.8206
		332	34.4227	49.9512	49.9512	-0.155274	-0.175798	0.0249647	-0.703497	-1.47809	-0.963229	-0.155274	-0.175798	0.0249647	0.779697	1.06074	0.624981	-0.155274	-0.175798	0.0249647	0.703497	1.47809	0.963229	0.548223	1.3023	0.988194	1.48319	2.53884	1.58821	36.9624	51.295	37.7794	0.793419	100	OK	29.3267	40.6985	29.9749	29 : 41 : 30 %	0	40.6985	29.3267	29.9749
		280	36.0056	65.625	65.625	-0.258938	-0.0183043	-0.446941	-0.703497	-1.47809	-0.963229	-0.258938	-0.0183043	-0.446941	0.779697	1.06074	0.624981	-0.258938	-0.0183043	-0.446941	0.703497	1.47809	0.963229	0.444559	1.45979	0.516288	1.48319	2.53884	1.58821	29.9731	57.4984	67.4925	0.645311	100	OK	19.342	37.1044	43.5536	19 : 37 : 44 %	0	37.1044	19.342	43.5536
		400	33.931	62.3171	62.3171	-0.0197128	-0.224712	-0.347346	-0.703497	-1.47809	-0.963229	-0.0197128	-0.224712	-0.347346	0.779697	1.06074	0.624981	-0.0197128	-0.224712	-0.347346	0.703497	1.47809	0.963229	0.683784	1.25338	0.615883	1.48319	2.53884	1.58821	46.1022	49.3684	61.2216	0.638194	100	OK	29.4221	31.5066	39.0712	29 : 32 : 39 %	0	31.5066	29.4221	39.0712
		490	35.1438	59.2364	59.2364	0.159706	-0.104053	-0.254592	-0.703497	-1.47809	-0.963229	0.159706	-0.104053	-0.254592	0.779697	1.06074	0.624981	0.159706	-0.104053	-0.254592	0.703497	1.47809	0.963229	0.863203	1.37404	0.708637	1.48319	2.53884	1.58821	58.1989	54.1209	55.3814	0.596298	100	OK	34.7039	32.2722	33.0238	35 : 32 : 33 %	0	32.2722	34.7039	33.0238
		302	35.364	50.4949	50.4949	-0.21508	-0.0821374	0.00859662	-0.703497	-1.47809	-0.963229	-0.21508	-0.0821374	0.00859662	0.779697	1.06074	0.624981	-0.21508	-0.0821374	0.00859662	0.703497	1.47809	0.963229	0.488417	1.39596	0.971826	1.48319	2.53884	1.58821	32.9301	54.9842	38.81	0.789115	100	OK	25.9856	43.3888	30.6255	26 : 43 : 31 %	0	43.3888	25.9856	30.6255
		546	33.2842	61.6716	61.6716	0.271344	-0.289063	-0.327912	-0.703497	-1.47809	-0.963229	0.271344	-0.289063	-0.327912	0.779697	1.06074	0.624981	0.271344	-0.289063	-0.327912	0.703497	1.47809	0.963229	0.974841	1.18903	0.635317	1.48319	2.53884	1.58821	65.7258	46.8337	59.9979	0.579517	100	OK	38.0892	27.141	34.7698	38 : 27 : 35 %	0	27.141	38.0892	34.7698
		540	29.9716	59.0458	59.0458	0.259383	-0.618649	-0.248855	-0.703497	-1.47809	-0.963229	0.259383	-0.618649	-0.248855	0.779697	1.06074	0.624981	0.259383	-0.618649	-0.248855	0.703497	1.47809	0.963229	0.96288	0.859446	0.714374	1.48319	2.53884	1.58821	64.9194	33.852	55.0202	0.650231	100	OK	42.2126	22.0116	35.7758	42 : 22 : 36 %	0	22.0116	42.2126	35.7758
		522	32.9897	53.6667	53.6667	0.223499	-0.318369	-0.0869	-0.703497	-1.47809	-0.963229	0.223499	-0.318369	-0.0869	0.779697	1.06074	0.624981	0.223499	-0.318369	-0.0869	0.703497	1.47809	0.963229	0.926996	1.15973	0.876329	1.48319	2.53884	1.58821	62.5	45.6794	44.8228	0.653585	100	OK	40.8491	29.8554	29.2955	41 : 30 : 29 %	0	29.8554	40.8491	29.2955
		470	30.0718	56.3111	56.3111	0.119835	-0.608677	-0.166519	-0.703497	-1.47809	-0.963229	0.119835	-0.608677	-0.166519	0.779697	1.06074	0.624981	0.119835	-0.608677	-0.166519	0.703497	1.47809	0.963229	0.823332	0.869418	0.79671	1.48319	2.53884	1.58821	55.5108	34.2447	49.836	0.716376	100	OK	39.7666	24.5321	35.7013	40 : 25 : 36 %	0	24.5321	39.7666	35.7013
		388	33.9257	60.8849	60.8849	-0.0436353	-0.225244	-0.304227	-0.703497	-1.47809	-0.963229	-0.0436353	-0.225244	-0.304227	0.779697	1.06074	0.624981	-0.0436353	-0.225244	-0.304227	0.703497	1.47809	0.963229	0.659862	1.25285	0.659002	1.48319	2.53884	1.58821	44.4892	49.3475	58.5066	0.656412	100	OK	29.2033	32.3923	38.4044	29 : 32 : 38 %	0	32.3923	29.2033	38.4044
		469	33.5244	71.5992	71.5992	0.117841	-0.265173	-0.626814	-0.703497	-1.47809	-0.963229	0.117841	-0.265173	-0.626814	0.779697	1.06074	0.624981	0.117841	-0.265173	-0.626814	0.703497	1.47809	0.963229	0.821338	1.21292	0.336415	1.48319	2.53884	1.58821	55.3763	47.7747	78.818	0.549544	100	OK	30.4317	26.2543	43.3139	30 : 26 : 43 %	0	26.2543	30.4317	43.3139
		461	33.8068	71.1111	71.1111	0.101893	-0.23707	-0.612117	-0.703497	-1.47809	-0.963229	0.101893	-0.23707	-0.612117	0.779697	1.06074	0.624981	0.101893	-0.23707	-0.612117	0.703497	1.47809	0.963229	0.80539	1.24102	0.351112	1.48319	2.53884	1.58821	54.3011	48.8816	77.8926	0.552256	100	OK	29.9881	26.9952	43.0167	30 : 27 : 43 %	0	26.9952	29.9881	43.0167
		402	32.0856	56.8025	56.8025	-0.0157257	-0.408323	-0.181313	-0.703497	-1.47809	-0.963229	-0.0157257	-0.408323	-0.181313	0.779697	1.06074	0.624981	-0.0157257	-0.408323	-0.181313	0.703497	1.47809	0.963229	0.687771	1.06977	0.781917	1.48319	2.53884	1.58821	46.371	42.1363	50.7674	0.718005	100	OK	33.2946	30.2541	36.4513	33 : 30 : 36 %	0	30.2541	33.2946	36.4513
		430	36.1702	59.6729	59.6729	0.0400934	-0.00192902	-0.267735	-0.703497	-1.47809	-0.963229	0.0400934	-0.00192902	-0.267735	0.779697	1.06074	0.624981	0.0400934	-0.00192902	-0.267735	0.703497	1.47809	0.963229	0.74359	1.47617	0.695495	1.48319	2.53884	1.58821	50.1344	58.1434	56.2089	0.607952	100	OK	30.4793	35.3484	34.1723	30 : 35 : 34 %	0	35.3484	30.4793	34.1723
		368	34.57	70.9162	70.9162	-0.0835061	-0.161141	-0.606248	-0.703497	-1.47809	-0.963229	-0.0835061	-0.161141	-0.606248	0.779697	1.06074	0.624981	-0.0835061	-0.161141	-0.606248	0.703497	1.47809	0.963229	0.619991	1.31695	0.356981	1.48319	2.53884	1.58821	41.8011	51.8724	77.5231	0.584124	100	OK	24.417	30.2999	45.2831	24 : 30 : 45 %	0	30.2999	24.417	45.2831
		528	35.3752	46.9697	46.9697	0.23546	-0.0810281	0.114732	-0.703497	-1.47809	-0.963229	0.23546	-0.0810281	0.114732	0.779697	1.06074	0.624981	0.23546	-0.0810281	0.114732	0.703497	1.47809	0.963229	0.938957	1.39707	1.07796	1.48319	2.53884	1.58821	63.3065	55.0279	32.1273	0.664622	100	OK	42.0748	36.5727	21.3525	42 : 37 : 21 %	0	36.5727	42.0748	21.3525
		364	31.0769	63.5864	63.5864	-0.0914802	-0.508676	-0.385562	-0.703497	-1.47809	-0.963229	-0.0914802	-0.508676	-0.385562	0.779697	1.06074	0.624981	-0.0914802	-0.508676	-0.385562	0.703497	1.47809	0.963229	0.612017	0.969419	0.577667	1.48319	2.53884	1.58821	41.2634	38.1836	63.6278	0.698935	100	OK	28.8405	26.6879	44.4717	29 : 27 : 44 %	0	26.6879	28.8405	44.4717
		350	35.9026	56.7198	56.7198	-0.11939	-0.0285509	-0.178824	-0.703497	-1.47809	-0.963229	-0.11939	-0.0285509	-0.178824	0.779697	1.06074	0.624981	-0.11939	-0.0285509	-0.178824	0.703497	1.47809	0.963229	0.584107	1.44954	0.784405	1.48319	2.53884	1.58821	39.3817	57.0948	50.6107	0.679868	100	OK	26.7744	38.817	34.4086	27 : 39 : 34 %	0	38.817	26.7744	34.4086
		347	34.2163	71.3651	71.3651	-0.12537	-0.196326	-0.619764	-0.703497	-1.47809	-0.963229	-0.12537	-0.196326	-0.619764	0.779697	1.06074	0.624981	-0.12537	-0.196326	-0.619764	0.703497	1.47809	0.963229	0.578127	1.28177	0.343465	1.48319	2.53884	1.58821	38.9785	50.4865	78.3741	0.595809	100	OK	23.2237	30.0803	46.696	23 : 30 : 47 %	0	30.0803	23.2237	46.696
		453	36.6013	49.2381	49.2381	0.0859448	0.0409619	0.0464354	-0.703497	-1.47809	-0.963229	0.0859448	0.0409619	0.0464354	0.779697	1.06074	0.624981	0.0859448	0.0409619	0.0464354	0.703497	1.47809	0.963229	0.789442	1.51906	1.00966	1.48319	2.53884	1.58821	53.2258	59.8328	36.4275	0.668958	100	OK	35.6059	40.0257	24.3685	36 : 40 : 24 %	0	40.0257	35.6059	24.3685
		490	36.3636	66.0139	66.0139	0.159706	0.0173153	-0.45865	-0.703497	-1.47809	-0.963229	0.159706	0.0173153	-0.45865	0.779697	1.06074	0.624981	0.159706	0.0173153	-0.45865	0.703497	1.47809	0.963229	0.863203	1.49541	0.504579	1.48319	2.53884	1.58821	58.1989	58.9014	68.2297	0.539578	100	OK	31.4029	31.7819	36.8152	31 : 32 : 37 %	0	31.7819	31.4029	36.8152
		530	30.2405	61.3072	61.3072	0.239447	-0.591889	-0.316941	-0.703497	-1.47809	-0.963229	0.239447	-0.591889	-0.316941	0.779697	1.06074	0.624981	0.239447	-0.591889	-0.316941	0.703497	1.47809	0.963229	0.942944	0.886206	0.646288	1.48319	2.53884	1.58821	63.5753	34.906	59.3071	0.63376	100	OK	40.2915	22.122	37.5865	40 : 22 : 38 %	0	22.122	40.2915	37.5865
		470	35.6537	60.9206	60.9206	0.119835	-0.0533234	-0.305302	-0.703497	-1.47809	-0.963229	0.119835	-0.0533234	-0.305302	0.779697	1.06074	0.624981	0.119835	-0.0533234	-0.305302	0.703497	1.47809	0.963229	0.823332	1.42477	0.657927	1.48319	2.53884	1.58821	55.5108	56.1191	58.5743	0.58753	100	OK	32.6142	32.9716	34.4142	33 : 33 : 34 %	0	32.9716	32.6142	34.4142
		602	34.5172	46.2951	46.2951	0.382982	-0.166392	0.135043	-0.703497	-1.47809	-0.963229	0.382982	-0.166392	0.135043	0.779697	1.06074	0.624981	0.382982	-0.166392	0.135043	0.703497	1.47809	0.963229	1.08648	1.3117	1.09827	1.48319	2.53884	1.58821	73.2527	51.6655	30.8484	0.641986	100	OK	47.0272	33.1685	19.8043	47 : 33 : 20 %	0	33.1685	47.0272	19.8043
		514	33.8565	72.7123	72.7123	0.207551	-0.232127	-0.660326	-0.703497	-1.47809	-0.963229	0.207551	-0.232127	-0.660326	0.779697	1.06074	0.624981	0.207551	-0.232127	-0.660326	0.703497	1.47809	0.963229	0.911048	1.24597	0.302904	1.48319	2.53884	1.58821	61.4247	49.0763	80.928	0.522387	100	OK	32.0875	25.6368	42.2757	32 : 26 : 42 %	0	25.6368	32.0875	42.2757
		600	34.2593	68.0216	68.0216	0.378995	-0.192056	-0.519099	-0.703497	-1.47809	-0.963229	0.378995	-0.192056	-0.519099	0.779697	1.06074	0.624981	0.378995	-0.192056	-0.519099	0.703497	1.47809	0.963229	1.08249	1.28604	0.44413	1.48319	2.53884	1.58821	72.9839	50.6547	72.0358	0.511053	100	OK	37.2986	25.8872	36.8141	37 : 26 : 37 %	0	25.8872	37.2986	36.8141
		390	34.2685	45.7271	45.7271	-0.0396482	-0.191132	0.152143	-0.703497	-1.47809	-0.963229	-0.0396482	-0.191132	0.152143	0.779697	1.06074	0.624981	-0.0396482	-0.191132	0.152143	0.703497	1.47809	0.963229	0.663849	1.28696	1.11537	1.48319	2.53884	1.58821	44.7581	50.691	29.7717	0.798589	100	OK	35.7433	40.4813	23.7754	36 : 40 : 24 %	0	40.4813	35.7433	23.7754
		378	33.9004	66.6538	66.6538	-0.0635707	-0.227763	-0.477916	-0.703497	-1.47809	-0.963229	-0.0635707	-0.227763	-0.477916	0.779697	1.06074	0.624981	-0.0635707	-0.227763	-0.477916	0.703497	1.47809	0.963229	0.639926	1.25033	0.485313	1.48319	2.53884	1.58821	43.1452	49.2482	69.4428	0.617909	100	OK	26.6598	30.4309	42.9093	27 : 30 : 43 %	0	30.4309	26.6598	42.9093
		578	32.7492	64.8704	64.8704	0.335137	-0.342298	-0.424221	-0.703497	-1.47809	-0.963229	0.335137	-0.342298	-0.424221	0.779697	1.06074	0.624981	0.335137	-0.342298	-0.424221	0.703497	1.47809	0.963229	1.03863	1.1358	0.539008	1.48319	2.53884	1.58821	70.0269	44.7369	66.0619	0.553019	100	OK	38.7262	24.7404	36.5335	39 : 25 : 37 %	0	24.7404	38.7262	36.5335
		578	33.4842	54.8108	54.8108	0.335137	-0.269172	-0.121348	-0.703497	-1.47809	-0.963229	0.335137	-0.269172	-0.121348	0.779697	1.06074	0.624981	0.335137	-0.269172	-0.121348	0.703497	1.47809	0.963229	1.03863	1.20892	0.841881	1.48319	2.53884	1.58821	70.0269	47.6172	46.9918	0.607401	100	OK	42.5344	28.9227	28.5429	43 : 29 : 29 %	0	28.9227	42.5344	28.5429
		562	35.7513	61.183	61.183	0.303241	-0.0436084	-0.313203	-0.703497	-1.47809	-0.963229	0.303241	-0.0436084	-0.313203	0.779697	1.06074	0.624981	0.303241	-0.0436084	-0.313203	0.703497	1.47809	0.963229	1.00674	1.43449	0.650026	1.48319	2.53884	1.58821	67.8763	56.5017	59.0718	0.545108	100	OK	36.9999	30.7996	32.2005	37 : 31 : 32 %	0	30.7996	36.9999	32.2005
		498	33.9009	54.1898	54.1898	0.175654	-0.227707	-0.102649	-0.703497	-1.47809	-0.963229	0.175654	-0.227707	-0.102649	0.779697	1.06074	0.624981	0.175654	-0.227707	-0.102649	0.703497	1.47809	0.963229	0.879151	1.25039	0.86058	1.48319	2.53884	1.58821	59.2742	49.2504	45.8145	0.647924	100	OK	38.4052	31.9105	29.6843	38 : 32 : 30 %	0	31.9105	38.4052	29.6843
		420	37.234	57.527	57.527	0.020158	0.103915	-0.203127	-0.703497	-1.47809	-0.963229	0.020158	0.103915	-0.203127	0.779697	1.06074	0.624981	0.020158	0.103915	-0.203127	0.703497	1.47809	0.963229	0.723655	1.58201	0.760102	1.48319	2.53884	1.58821	48.7903	62.3124	52.141	0.612581	100	OK	29.888	38.1714	31.9406	30 : 38 : 32 %	0	38.1714	29.888	31.9406
		580	35.9568	68.4904	68.4904	0.339124	-0.0231631	-0.533214	-0.703497	-1.47809	-0.963229	0.339124	-0.0231631	-0.533214	0.779697	1.06074	0.624981	0.339124	-0.0231631	-0.533214	0.703497	1.47809	0.963229	1.04262	1.45493	0.430016	1.48319	2.53884	1.58821	70.2957	57.307	72.9245	0.498685	100	OK	35.0554	28.5782	36.3664	35 : 29 : 36 %	0	28.5782	35.0554	36.3664
		540	34.2812	51.4337	51.4337	0.259383	-0.189873	-0.0196696	-0.703497	-1.47809	-0.963229	0.259383	-0.189873	-0.0196696	0.779697	1.06074	0.624981	0.259383	-0.189873	-0.0196696	0.703497	1.47809	0.963229	0.96288	1.28822	0.94356	1.48319	2.53884	1.58821	64.9194	50.7407	40.5897	0.640001	100	OK	41.5484	32.4741	25.9775	42 : 32 : 26 %	0	32.4741	41.5484	25.9775
		606	33.574	54.2716	54.2716	0.390956	-0.260233	-0.105113	-0.703497	-1.47809	-0.963229	0.390956	-0.260233	-0.105113	0.779697	1.06074	0.624981	0.390956	-0.260233	-0.105113	0.703497	1.47809	0.963229	1.09445	1.21786	0.858116	1.48319	2.53884	1.58821	73.7903	47.9693	45.9696	0.596199	100	OK	43.9937	28.5992	27.407	44 : 29 : 27 %	0	28.5992	43.9937	27.407
		418	34.2803	65.0902	65.0902	0.0161709	-0.189962	-0.430841	-0.703497	-1.47809	-0.963229	0.0161709	-0.189962	-0.430841	0.779697	1.06074	0.624981	0.0161709	-0.189962	-0.430841	0.703497	1.47809	0.963229	0.719668	1.28813	0.532388	1.48319	2.53884	1.58821	48.5215	50.7372	66.4787	0.603364	100	OK	29.2761	30.613	40.1109	29 : 31 : 40 %	0	30.613	29.2761	40.1109
		500	37.766	65.0266	65.0266	0.179641	0.156836	-0.428925	-0.703497	-1.47809	-0.963229	0.179641	0.156836	-0.428925	0.779697	1.06074	0.624981	0.179641	0.156836	-0.428925	0.703497	1.47809	0.963229	0.883138	1.63493	0.534304	1.48319	2.53884	1.58821	59.543	64.3969	66.3581	0.525492	100	OK	31.2894	33.84	34.8706	31 : 34 : 35 %	0	33.84	31.2894	34.8706
		431	31.3692	55.5934	55.5934	0.0420869	-0.479601	-0.144911	-0.703497	-1.47809	-0.963229	0.0420869	-0.479601	-0.144911	0.779697	1.06074	0.624981	0.0420869	-0.479601	-0.144911	0.703497	1.47809	0.963229	0.745584	0.998494	0.818318	1.48319	2.53884	1.58821	50.2688	39.3288	48.4754	0.724254	100	OK	36.4074	28.4841	35.1085	36 : 28 : 35 %	0	28.4841	36.4074	35.1085
		603	33.9844	59.1324	59.1324	0.384976	-0.219405	-0.251462	-0.703497	-1.47809	-0.963229	0.384976	-0.219405	-0.251462	0.779697	1.06074	0.624981	0.384976	-0.219405	-0.251462	0.703497	1.47809	0.963229	1.08847	1.25869	0.711767	1.48319	2.53884	1.58821	73.3871	49.5775	55.1843	0.561328	100	OK	41.1943	27.8292	30.9765	41 : 28 : 31 %	0	27.8292	41.1943	30.9765
		472	37.8132	53.7015	53.7015	0.123822	0.161538	-0.0879479	-0.703497	-1.47809	-0.963229	0.123822	0.161538	-0.0879479	0.779697	1.06074	0.624981	0.123822	0.161538	-0.0879479	0.703497	1.47809	0.963229	0.827319	1.63963	0.875281	1.48319	2.53884	1.58821	55.7796	64.5821	44.8888	0.605142	100	OK	33.7546	39.0813	27.1641	34 : 39 : 27 %	0	39.0813	33.7546	27.1641
		580	36.4341	38.6385	38.6385	0.339124	0.0243268	0.365569	-0.703497	-1.47809	-0.963229	0.339124	0.0243268	0.365569	0.779697	1.06074	0.624981	0.339124	0.0243268	0.365569	0.703497	1.47809	0.963229	1.04262	1.50242	1.3288	1.48319	2.53884	1.58821	70.2957	59.1776	16.3336	0.685839	100	OK	48.2115	40.5863	11.2022	48 : 41 : 11 %	0	40.5863	48.2115	11.2022
		470	36.7021	44.5177	44.5177	0.119835	0.0509928	0.188556	-0.703497	-1.47809	-0.963229	0.119835	0.0509928	0.188556	0.779697	1.06074	0.624981	0.119835	0.0509928	0.188556	0.703497	1.47809	0.963229	0.823332	1.52909	1.15179	1.48319	2.53884	1.58821	55.5108	60.2279	27.479	0.698238	100	OK	38.7597	42.0534	19.1869	39 : 42 : 19 %	0	42.0534	38.7597	19.1869
		654	36.8286	54.8711	54.8711	0.486646	0.0635803	-0.123162	-0.703497	-1.47809	-0.963229	0.486646	0.0635803	-0.123162	0.779697	1.06074	0.624981	0.486646	0.0635803	-0.123162	0.703497	1.47809	0.963229	1.19014	1.54168	0.840068	1.48319	2.53884	1.58821	80.2419	60.7237	47.106	0.531712	100	OK	42.6656	32.2875	25.0468	43 : 32 : 25 %	0	32.2875	42.6656	25.0468
		508	35.2	50.4815	50.4815	0.19559	-0.0984584	0.00899956	-0.703497	-1.47809	-0.963229	0.19559	-0.0984584	0.00899956	0.779697	1.06074	0.624981	0.19559	-0.0984584	0.00899956	0.703497	1.47809	0.963229	0.899087	1.37964	0.972229	1.48319	2.53884	1.58821	60.6183	54.3413	38.7846	0.650431	100	OK	39.428	35.3453	25.2267	39 : 35 : 25 %	0	35.3453	39.428	25.2267
		600	34.2159	63.7011	63.7011	0.378995	-0.196371	-0.389015	-0.703497	-1.47809	-0.963229	0.378995	-0.196371	-0.389015	0.779697	1.06074	0.624981	0.378995	-0.196371	-0.389015	0.703497	1.47809	0.963229	1.08249	1.28172	0.574214	1.48319	2.53884	1.58821	72.9839	50.4847	63.8452	0.533863	100	OK	38.9634	26.9519	34.0846	39 : 27 : 34 %	0	26.9519	38.9634	34.0846
		680	37.3362	55.2762	55.2762	0.538478	0.114083	-0.135358	-0.703497	-1.47809	-0.963229	0.538478	0.114083	-0.135358	0.779697	1.06074	0.624981	0.538478	0.114083	-0.135358	0.703497	1.47809	0.963229	1.24198	1.59218	0.827871	1.48319	2.53884	1.58821	83.7366	62.7129	47.874	0.514606	100	OK	43.0913	32.2724	24.6362	43 : 32 : 25 %	0	32.2724	43.0913	24.6362
		644	37.1184	57.2851	57.2851	0.466711	0.0924127	-0.195843	-0.703497	-1.47809	-0.963229	0.466711	0.0924127	-0.195843	0.779697	1.06074	0.624981	0.466711	0.0924127	-0.195843	0.703497	1.47809	0.963229	1.17021	1.57051	0.767386	1.48319	2.53884	1.58821	78.8979	61.8594	51.6823	0.519644	100	OK	40.9988	32.1448	26.8564	41 : 32 : 27 %	0	32.1448	40.9988	26.8564
		560	34.8004	38.1595	38.1595	0.299254	-0.138215	0.37999	-0.703497	-1.47809	-0.963229	0.299254	-0.138215	0.37999	0.779697	1.06074	0.624981	0.299254	-0.138215	0.37999	0.703497	1.47809	0.963229	1.00275	1.33988	1.34322	1.48319	2.53884	1.58821	67.6075	52.7754	15.4256	0.736331	100	OK	49.7815	38.8602	11.3583	50 : 39 : 11 %	0	38.8602	49.7815	11.3583
		580	33.4004	47.2289	47.2289	0.339124	-0.277506	0.106928	-0.703497	-1.47809	-0.963229	0.339124	-0.277506	0.106928	0.779697	1.06074	0.624981	0.339124	-0.277506	0.106928	0.703497	1.47809	0.963229	1.04262	1.20059	1.07016	1.48319	2.53884	1.58821	70.2957	47.289	32.6187	0.665764	100	OK	46.8004	31.4833	21.7163	47 : 31 : 22 %	0	31.4833	46.8004	21.7163
		620	38.6428	42.0782	42.0782	0.418866	0.244075	0.262007	-0.703497	-1.47809	-0.963229	0.418866	0.244075	0.262007	0.779697	1.06074	0.624981	0.418866	0.244075	0.262007	0.703497	1.47809	0.963229	1.12236	1.72217	1.22524	1.48319	2.53884	1.58821	75.672	67.8331	22.8543	0.601108	100	OK	45.4871	40.775	13.7379	45 : 41 : 14 %	0	40.775	45.4871	13.7379
		595	34.4086	60.8125	60.8125	0.369027	-0.177197	-0.302047	-0.703497	-1.47809	-0.963229	0.369027	-0.177197	-0.302047	0.779697	1.06074	0.624981	0.369027	-0.177197	-0.302047	0.703497	1.47809	0.963229	1.07252	1.3009	0.661183	1.48319	2.53884	1.58821	72.3118	51.2399	58.3693	0.549689	100	OK	39.749	28.166	32.085	40 : 28 : 32 %	0	28.166	39.749	32.085
		597	35.9292	31.2866	31.2866	0.373015	-0.0259078	0.586919	-0.703497	-1.47809	-0.963229	0.373015	-0.0259078	0.586919	0.779697	1.06074	0.624981	0.373015	-0.0259078	0.586919	0.703497	1.47809	0.963229	1.07651	1.45219	1.55015	1.48319	2.53884	1.58821	72.5806	57.1989	2.39651	0.756566	100	OK	54.9121	43.2748	1.81312	55 : 43 : 2 %	0	43.2748	54.9121	1.81312
		710	33.642	46.3211	46.3211	0.598285	-0.253471	0.13426	-0.703497	-1.47809	-0.963229	0.598285	-0.253471	0.13426	0.779697	1.06074	0.624981	0.598285	-0.253471	0.13426	0.703497	1.47809	0.963229	1.30178	1.22462	1.09749	1.48319	2.53884	1.58821	87.7688	48.2357	30.8977	0.599153	100	OK	52.587	28.9006	18.5125	53 : 29 : 19 %	0	28.9006	52.587	18.5125
		560	35.9102	51.0861	51.0861	0.299254	-0.027796	-0.00920388	-0.703497	-1.47809	-0.963229	0.299254	-0.027796	-0.00920388	0.779697	1.06074	0.624981	0.299254	-0.027796	-0.00920388	0.703497	1.47809	0.963229	1.00275	1.4503	0.954025	1.48319	2.53884	1.58821	67.6075	57.1246	39.9308	0.607301	100	OK	41.0582	34.6918	24.25	41 : 35 : 24 %	0	34.6918	41.0582	24.25
		586	36.3532	56.3926	56.3926	0.351086	0.016278	-0.168971	-0.703497	-1.47809	-0.963229	0.351086	0.016278	-0.168971	0.779697	1.06074	0.624981	0.351086	0.016278	-0.168971	0.703497	1.47809	0.963229	1.05458	1.49437	0.794258	1.48319	2.53884	1.58821	71.1022	58.8606	49.9904	0.5557	100	OK	39.5115	32.7088	27.7797	40 : 33 : 28 %	0	32.7088	39.5115	27.7797
		732	35.1485	46.4695	46.4695	0.642142	-0.103581	0.129793	-0.703497	-1.47809	-0.963229	0.642142	-0.103581	0.129793	0.779697	1.06074	0.624981	0.642142	-0.103581	0.129793	0.703497	1.47809	0.963229	1.34564	1.37451	1.09302	1.48319	2.53884	1.58821	90.7258	54.1395	31.179	0.568039	100	OK	51.5358	30.7534	17.7109	52 : 31 : 18 %	0	30.7534	51.5358	17.7109
		723	37.4269	46.75	46.75	0.624201	0.123103	0.121347	-0.703497	-1.47809	-0.963229	0.624201	0.123103	0.121347	0.779697	1.06074	0.624981	0.624201	0.123103	0.121347	0.703497	1.47809	0.963229	1.3277	1.6012	1.08458	1.48319	2.53884	1.58821	89.5161	63.0682	31.7108	0.542608	100	OK	48.5722	34.2213	17.2065	49 : 34 : 17 %	0	34.2213	48.5722	17.2065
		612	37.4016	54.7212	54.7212	0.402918	0.120583	-0.118651	-0.703497	-1.47809	-0.963229	0.402918	0.120583	-0.118651	0.779697	1.06074	0.624981	0.402918	0.120583	-0.118651	0.703497	1.47809	0.963229	1.10641	1.59868	0.844578	1.48319	2.53884	1.58821	74.5968	62.9689	46.822	0.542335	100	OK	40.4565	34.1503	25.3932	40 : 34 : 25 %	0	34.1503	40.4565	25.3932
		721	37.181	46.5882	46.5882	0.620214	0.0986417	0.126217	-0.703497	-1.47809	-0.963229	0.620214	0.0986417	0.126217	0.779697	1.06074	0.624981	0.620214	0.0986417	0.126217	0.703497	1.47809	0.963229	1.32371	1.57674	1.08945	1.48319	2.53884	1.58821	89.2473	62.1047	31.4041	0.547177	100	OK	48.8341	33.9823	17.1836	49 : 34 : 17 %	0	33.9823	48.8341	17.1836
		738	39.1705	51.4196	51.4196	0.654104	0.296579	-0.0192456	-0.703497	-1.47809	-0.963229	0.654104	0.296579	-0.0192456	0.779697	1.06074	0.624981	0.654104	0.296579	-0.0192456	0.703497	1.47809	0.963229	1.3576	1.77467	0.943984	1.48319	2.53884	1.58821	91.5323	69.9011	40.563	0.495058	100	OK	45.3138	34.6051	20.0811	45 : 35 : 20 %	0	34.6051	45.3138	20.0811
		660	34.3345	49.1902	49.1902	0.498608	-0.184572	0.0478777	-0.703497	-1.47809	-0.963229	0.498608	-0.184572	0.0478777	0.779697	1.06074	0.624981	0.498608	-0.184572	0.0478777	0.703497	1.47809	0.963229	1.2021	1.29352	1.01111	1.48319	2.53884	1.58821	81.0484	50.9494	36.3367	0.594055	100	OK	48.1472	30.2668	21.586	48 : 30 : 22 %	0	30.2668	48.1472	21.586
		618	39.9408	36.7802	36.7802	0.414879	0.373221	0.421516	-0.703497	-1.47809	-0.963229	0.414879	0.373221	0.421516	0.779697	1.06074	0.624981	0.414879	0.373221	0.421516	0.703497	1.47809	0.963229	1.11838	1.85132	1.38475	1.48319	2.53884	1.58821	75.4032	72.9199	12.8109	0.620601	100	OK	46.7953	45.2542	7.95048	47 : 45 : 8 %	0	45.2542	46.7953	7.95048
		611	35.3846	37.5292	37.5292	0.400924	-0.0800905	0.398967	-0.703497	-1.47809	-0.963229	0.400924	-0.0800905	0.398967	0.779697	1.06074	0.624981	0.400924	-0.0800905	0.398967	0.703497	1.47809	0.963229	1.10442	1.398	1.3622	1.48319	2.53884	1.58821	74.4624	55.0648	14.2307	0.695614	100	OK	51.7971	38.3038	9.89908	52 : 38 : 10 %	0	38.3038	51.7971	9.89908
		650	40.2961	38.7819	38.7819	0.478672	0.408563	0.361252	-0.703497	-1.47809	-0.963229	0.478672	0.408563	0.361252	0.779697	1.06074	0.624981	0.478672	0.408563	0.361252	0.703497	1.47809	0.963229	1.18217	1.88666	1.32448	1.48319	2.53884	1.58821	79.7043	74.3119	16.6054	0.586092	100	OK	46.7141	43.5536	9.7323	47 : 44 : 10 %	0	43.5536	46.7141	9.7323
		704	38.2114	51.5887	51.5887	0.586323	0.201153	-0.0243373	-0.703497	-1.47809	-0.963229	0.586323	0.201153	-0.0243373	0.779697	1.06074	0.624981	0.586323	0.201153	-0.0243373	0.703497	1.47809	0.963229	1.28982	1.67925	0.938892	1.48319	2.53884	1.58821	86.9624	66.1424	40.8836	0.515495	100	OK	44.8286	34.0961	21.0753	45 : 34 : 21 %	0	34.0961	44.8286	21.0753
		690	37.099	53.9248	53.9248	0.558414	0.0904812	-0.0946722	-0.703497	-1.47809	-0.963229	0.558414	0.0904812	-0.0946722	0.779697	1.06074	0.624981	0.558414	0.0904812	-0.0946722	0.703497	1.47809	0.963229	1.26191	1.56858	0.868557	1.48319	2.53884	1.58821	85.0806	61.7833	45.3122	0.520356	100	OK	44.2722	32.1493	23.5785	44 : 32 : 24 %	0	32.1493	44.2722	23.5785
		740	39.8785	33.0428	33.0428	0.658091	0.367024	0.534042	-0.703497	-1.47809	-0.963229	0.658091	0.367024	0.534042	0.779697	1.06074	0.624981	0.658091	0.367024	0.534042	0.703497	1.47809	0.963229	1.36159	1.84512	1.49727	1.48319	2.53884	1.58821	91.8011	72.6758	5.72586	0.587535	100	OK	53.9363	42.6995	3.36414	54 : 43 : 3 %	0	42.6995	53.9363	3.36414
		737	41.387	30.2857	30.2857	0.65211	0.517107	0.617054	-0.703497	-1.47809	-0.963229	0.65211	0.517107	0.617054	0.779697	1.06074	0.624981	0.65211	0.517107	0.617054	0.703497	1.47809	0.963229	1.35561	1.9952	1.58028	1.48319	2.53884	1.58821	91.3979	78.5873	0.499114	0.586564	100	OK	53.6107	46.0965	0.292763	54 : 46 : 0 %	0	46.0965	53.6107	0.292763
		801	38.6096	33.8126	33.8126	0.779697	0.240775	0.510865	-0.703497	-1.47809	-0.963229	0.779697	0.240775	0.510865	0.779697	1.06074	0.624981	0.779697	0.240775	0.510865	0.703497	1.47809	0.963229	1.48319	1.71887	1.47409	1.48319	2.53884	1.58821	100	67.7031	7.18517	0.571794	100	OK	57.1794	38.7122	4.10843	57 : 39 : 4 %	0	38.7122	57.1794	4.10843
