# Supplementary material for: Intraspecific transitioning of ecological strategies in Pinus massoniana trees across restoration stages
Source: Ecol Evol. 2024 May 5;14(5):e11305. doi: 10.1002/ece3.11305 (PMC11070636; doi:10.1002/ece3.11305)
Supplement: Supplementary file 5 — Appendix S5 [file ECE3-14-e11305-s003.R]

library(permute)
library(lattice)
library(vegan)
library(ggrepel)
library(ggplot2)

# read traits data（LA, SLA, LDMC, LNC, LPC, Canopy height）
data=read.csv('G:/keyan/new/pca all.csv',head=T)

# principal component analysis (PCA) for all traits
data.pca <- rda(data,scale=T)
pca_result <- summary(data.pca)
pca_result
ev <- data.pca$CA$eig
ev
q1<-screeplot(data.pca, bstick = TRUE, npcs = length(data.pca$CA$eig))
xy <- as.data.frame(pca_result$species[,1:2])
xy

# extract PCA1 and PCA2
yf<- as.data.frame(pca_result$sites[,1:2])
yf

# read file including PCA1 and PCA2
yf2=read.csv('G:/keyan/new/yff1.csv',head=T)

# ploting biplot about PCA1 and PCA2
q2<-ggplot(yf2,aes(x = PC1,y = PC2)) +
  
  geom_point() +geom_point(aes(colour = factor(plot)),shape = 16,size = 2)+
  
  geom_segment(data = xy,aes(x = 0, y = 0, xend = PC1, yend = PC2),
               
               arrow = arrow(angle=22.5,length = unit(0.15,"cm"),
                             
                             type = "closed"),linetype=1, linewidth=0.6,colour = "red")+
  
  geom_text_repel(data = xy, aes(PC1, PC2, label=row.names(xy)))+
  
  labs(x="PCA1 49.19%",y="PCA2 17.16%")+
  
  geom_hline(yintercept=0,linetype = 3,linewidth = 1) +
  
  geom_vline(xintercept=0,linetype = 3,linewidth = 1) +
  
  theme_bw() +
  
  theme(panel.grid=element_blank())
q2

#read file including PCA1, PCA2, LDMC, SLA and canopy height
data1=read.csv('/Users/lenovo/Desktop/regression.csv',head=T) 


#regress LDMC against the PCA1(linear model is simpler and have high R-squared compared to other non-linear models)
p <- ggplot() +
  geom_point(data = data1, mapping = aes(x = ldmc, y = PC1)) +
  theme_bw()
p
fit<-lm(PC1~ldmc,data = data1)
summary(fit)
b1<-fit$coefficient[1]
a1<-fit$coefficient[2]

#plotting linear relationship between LDMC and PCA1
new_ldmc <- seq(min(data1$ldmc), max(data1$ldmc), 0.01)
new_ldmc
pred_PC1 <- data.frame(predict(fit, newdata = data.frame(ldmc = new_ldmc),interval = "confidence"), new_ldmc = new_ldmc)
pred_PC1
print(head(pred_PC1))
A<-p+
  geom_line(data = pred_PC1, mapping = aes(x = new_ldmc, y = fit), 
            color = "red", size = 1, alpha = 0.5) +
  geom_ribbon(data = pred_PC1, mapping = aes(x = new_ldmc, 
                                             ymin = lwr, ymax = upr), 
              fill = "grey", alpha = 0.5)
A


#regress SLA against the PCA1(linear model is simpler and have high R-squared compared to other non-linear models)
p <- ggplot() +
  geom_point(data = data1, mapping = aes(x =sla, y = PC1)) +
  theme_bw()
p

fit<-lm(PC1~sla,data = data1)
summary(fit)
b2<-fit$coefficient[1]
a2<-fit$coefficient[2]

#plotting linear relationship between LDMC and PCA1
new_sla <- seq(min(data1$sla), max(data1$sla), 0.01)
new_sla
pred_PC1 <- data.frame(predict(fit, newdata = data.frame(sla= new_sla),interval = "confidence"), new_sla = new_sla)
pred_PC1
print(head(pred_PC1))
A<-p+
  geom_line(data = pred_PC1, mapping = aes(x = new_sla, y = fit), 
            color = "red", size = 1, alpha = 0.5) +
  geom_ribbon(data = pred_PC1, mapping = aes(x = new_sla, 
                                             ymin = lwr, ymax = upr), 
              fill = "grey", alpha = 0.5)
A


#regress SLA against the PCA1(linear model is simpler and have high R-squared compared to other non-linear models)
p <- ggplot() +
  geom_point(data = data1, mapping = aes(x = h, y = PC2)) +
  theme_bw()
p

fit<-lm(PC2~h,data = data1)
summary(fit)
b3<-fit$coefficient[1]
a3<-fit$coefficient[2]

#plotting linear relationship between canopy height and PCA2
new_h <- seq(min(data1$h), max(data1$h), 0.01)
new_h
pred_PC2 <- data.frame(predict(fit, newdata = data.frame(h = new_h),interval = "confidence"), new_h = new_h)
pred_PC2
print(head(pred_PC2))
A<-p+
  geom_line(data = pred_PC2, mapping = aes(x = new_h, y = fit), 
            color = "red", size = 1, alpha = 0.5) +
  geom_ribbon(data = pred_PC2, mapping = aes(x = new_h, 
                                             ymin = lwr, ymax = upr), 
              fill = "grey", alpha = 0.5)
A

 
# calculating the maximum and minimum values of three regression equations, giving the range of values for each trait (SLA, LDMC, canopy height)
##min
ldmc=min(data$LDMC)
PC1=a1*ldmc+b1
PC1

sla=max(data$SLA)
PC1=a2*sla+b2
PC1

h=min(data$canopy height)
PC2=a3*h+b3   
PC2

##max
ldmc=max(data$LDMC)
PC1=a1*ldmc+b1
PC1

sla=min(data$SLA)
PC1=a2*sla+b2
PC1

h=max(data$canopy height)
PC2=a3*h+b3  
PC2

Finally, we entered each trait value, regresssion equations and extreme values into the spreadsheet constructed by Pierce
(https://besjournals.onlinelibrary.wiley.com/doi/10.1111/1365-2435.12095  Appendix S3. CSR Triangulator VP spreadsheet (CSR classification tool)).
This spreadsheet calculated C, S and R scores automatically.


library(ggplot2)
library(ggtern)
library(readxl)

#read file including C, S and R scores
data <- read_excel("C:/Users/lenovo/Desktop/csr%.xlsx")
head(data)
df <- data.frame(x = data$C,
                 y = data$S,
                 z = data$R,
                 plot = data$plot)

# plotting the CSR ternary
p<- ggtern(data = df,aes(x, y, z))
p

p<- ggtern(data = df,aes(x, y, z))+
  geom_point(size=2)
p

p<- ggtern(data = df,aes(x, y, z))+
  
  
  labs(x ="C",y = "S",z = "R",color = "plot")+
 
  
  geom_point(aes(color = plot))+
  
  theme(legend.position = "bottom",
        
        legend.key = element_rect(fill = NA))+
 
  theme_rgbw()
p


#read file including restoration stage, ontogenetic stage and C, S, R scores of all individuals
data=read.csv('G:/keyan/new/csr%.csv',head=T)
attach(data)

# two-way ANOVAs analysing effect of restoration stages and ontogenetic stages on C, S, R scores
table(plot)
table(size)
plot<-as.factor(data$plot)
size<-as.factor(data$size)
aggregate(C,by=list(plot),FUN=mean)
aggregate(C,by=list(plot),FUN=sd)
fit<-aov(C~plot*size)
summary(fit)

#one-way ANOVA analysing effect of restoration stages on C, S, R scores for each ontogenetic stage
#read file including restoratiion stage and C scores of juveniles through three restoration stages
data<-read.csv('F:/zhuomian/J.csv', hea=T)
table(plot)
aggregate(C,by=list(plot),FUN=mean)
aggregate(C,by=list(plot),FUN=sd)
fit<-aov(C~plot)
summary(fit)
TukeyHSD(fit)

#one-way ANOVA analysing effect of ontogenetic stages on C, S, R scores for each ontogenetic stage
#read file including ontogenetic stage and C scores of all individuals at restoration stage I
data<-read.csv('F:/zhuomian/L.csv', hea=T)
table(size)
aggregate(C,by=list(size),FUN=mean)
aggregate(C,by=list(size),FUN=sd)
fit<-aov(C~size)
summary(fit)
TukeyHSD(fit)
